# Supplementary material for: Effects of sustained hyperprolactinemia in late gestation on the mammary parenchymal tissue transcriptome of gilts
Source: BMC Genomics. 2023 Jan 24;24:40. doi: 10.1186/s12864-023-09136-4 (PMC9875420; doi:10.1186/s12864-023-09136-4)
Supplement: Supplementary file 1 — Additional file 1: Supplementary Table 1 Complete database of differentially-expressed genes in the mammary parenchymal tissue of T20 vs CTL gilts. The following filter criteria were used: 1.5-fold change and an adjusted P-value ≤0.05. [file 12864_2023_9136_MOESM1_ESM.xlsx]

## Sheet: Total genes
ProbeID	SYMBOL	Fold Change	|Fold Change|	t	P,Value	adj,P,Val	ENTREZID	GeneName	mrna	transcript_biotype	transcript_cluster_id	probeset_id	seqname	strand	start	stop	total_probes	gene_assignment..first.transcript.only.	mrna_assignment
15251424	WAP	126.185	126.185	13.1469	4.68236e-09	2.60862e-06	396835	whey acidic protein	NM_213841	protein_coding]	15251424	15251424	chr18	+	48823441	48825425	21	NM_213841 // WAP // whey acidic protein // 18|18 // 396835	NM_213841 // RefSeq // Sus scrofa whey acidic protein (WAP), mRNA. // chr18 // 100 // 100 // 21 // 21 // 0 /// XM_013985798 // RefSeq // PREDICTED: Sus scrofa whey acidic protein (WAP), transcript variant X1, mRNA. // chr18 // 100 // 100 // 21 // 21 // 0 /// XR_300508 // RefSeq // PREDICTED: Sus scrofa uncharacterized LOC100621346 (LOC100621346), ncRNA. // chr18 // 100 // 33 // 7 // 7 // 0 /// EN…
15345289	CSN1S2	81.4667	81.4667	7.582	3.26597e-06	0.000115237	NA	NA	NM_001004030	protein_coding]	15345289	15345289	g335294195	+	1	534	20	---	NM_001004030 // RefSeq // Sus scrofa alpha(s2)-casein (CSN1S2), mRNA. // g335294195 // 100 // 100 // 20 // 20 // 1 /// XM_005656585 // RefSeq // PREDICTED: Sus scrofa alpha(s2)-casein (CSN1S2), transcript variant X1, mRNA. // g335294195 // 100 // 100 // 20 // 20 // 1 /// XM_005656586 // RefSeq // PREDICTED: Sus scrofa alpha(s2)-casein (CSN1S2), transcript variant X2, mRNA. // g335294195 // 100 //…
15351215	LALBA	56.4204	56.4204	8.23139	1.30007e-06	6.38206e-05	NA	NA	NM_214360	protein_coding]	15351215	15351215	g47523777	+	1	685	25	---	NM_214360 // RefSeq // Sus scrofa lactalbumin, alpha- (LALBA), mRNA. // g47523777 // 100 // 100 // 25 // 25 // 1 /// ENSSSCT00000025257 // ENSEMBL // Sus scrofa lactalbumin, alpha- (LALBA), mRNA. [gene_biotype:protein_coding transcript_biotype:protein_coding] // g47523777 // 80 // 80 // 20 // 25 // 1 /// M80520 // GenBank // Sus scrofa alpha-lactalbumin mRNA, complete cds. // g47523777 // 100 // …
15350623	WAP	53.5951	53.5951	12.1277	1.28013e-08	4.0302e-06	NA	NA	XR_300508	protein_coding]	15350623	15350623	g335310520	+	1	415	21	---	XR_300508 // RefSeq // PREDICTED: Sus scrofa uncharacterized LOC100621346 (LOC100621346), ncRNA. // g335310520 // 100 // 100 // 21 // 21 // 1 /// XM_013985798 // RefSeq // PREDICTED: Sus scrofa whey acidic protein (WAP), transcript variant X1, mRNA. // g335310520 // 67 // 67 // 14 // 21 // 1 /// ENSSSCT00000018212 // ENSEMBL // Sus scrofa whey acidic protein (WAP), mRNA. [gene_biotype:protein_cod…
15349061	TCN1	35.5712	35.5712	13.0145	5.31529e-09	2.82962e-06	NA	NA	XM_003360571	protein_coding]	15349061	15349061	g335306898	+	1	1108	30	---	XM_003360571 // RefSeq // PREDICTED: Sus scrofa transcobalamin I (vitamin B12 binding protein, R binder family) (TCN1), mRNA. // g335306898 // 97 // 97 // 29 // 30 // 1 /// ENSSSCT00000023981 // ENSEMBL // transcobalamin I (vitamin B12 binding protein, R binder family) [gene_biotype:protein_coding transcript_biotype:protein_coding] // g335306898 // 97 // 97 // 29 // 30 // 1 /// ENSSSCT00000030151…
15322034	CSN1S2	35.5707	35.5707	7.20489	5.71113e-06	0.000168285	NA	NA	GENSCAN00000018618	protein_coding	15322034	15322034	chr8	+	119824493	119832180	18	---	GENSCAN00000018618 // ENSEMBL // cdna:genscan chromosome:Sscrofa10.2:8:148312429:148343609:1 transcript_biotype:protein_coding // chr8 // 100 // 78 // 14 // 14 // 0 /// NM_001004030 // RefSeq // Sus scrofa alpha(s2)-casein (CSN1S2), mRNA. // chr8 // 100 // 100 // 18 // 18 // 1 /// XM_005656585 // RefSeq // PREDICTED: Sus scrofa alpha(s2)-casein (CSN1S2), transcript variant X1, mRNA. // chr8 // 10…
15349063	TCN1	32.1774	32.1774	12.3575	1.01409e-08	3.53379e-06	NA	NA	XM_003360571	protein_coding]	15349063	15349063	g335306900	+	1	1094	30	---	XM_003360571 // RefSeq // PREDICTED: Sus scrofa transcobalamin I (vitamin B12 binding protein, R binder family) (TCN1), mRNA. // g335306900 // 80 // 80 // 24 // 30 // 1 /// ENSSSCT00000023981 // ENSEMBL // transcobalamin I (vitamin B12 binding protein, R binder family) [gene_biotype:protein_coding transcript_biotype:protein_coding] // g335306900 // 77 // 77 // 23 // 30 // 1 /// ENSSSCT00000030151…
15266621	ACSL6	20.6635	20.6635	7.1564	6.1447e-06	0.000176974	100522126	acyl-CoA synthetase long-chain family member 6	XM_003354270	protein_coding	15266621	15266621	chr2	-	122199995	122253668	39	XM_003354270 // ACSL6 // acyl-CoA synthetase long-chain family member 6 // --- // 100522126	XM_003354270 // RefSeq // PREDICTED: Sus scrofa acyl-CoA synthetase long-chain family member 6 (ACSL6), transcript variant X4, mRNA. // chr2 // 100 // 97 // 38 // 38 // 0 /// XM_005661633 // RefSeq // PREDICTED: Sus scrofa acyl-CoA synthetase long-chain family member 6 (ACSL6), transcript variant X2, mRNA. // chr2 // 100 // 95 // 37 // 37 // 0 /// XM_005661634 // RefSeq // PREDICTED: Sus scrofa a…
15216497	ATP2B2	16.0149	16.0149	14.9995	8.85023e-10	1.41344e-06	100736596	ATPase, Ca++ transporting, plasma membrane 2	XM_013981927	protein_coding]	15216497	15216497	chr13	+	55704621	55704707	11	XM_013981927 // ATP2B2 // ATPase, Ca++ transporting, plasma membrane 2 // --- // 100736596	XM_013981927 // RefSeq // PREDICTED: Sus scrofa ATPase, Ca++ transporting, plasma membrane 2 (ATP2B2), partial mRNA. // chr13 // 100 // 100 // 11 // 11 // 0 /// ENSSSCT00000013960 // ENSEMBL // Calcium-transporting ATPase [gene_biotype:protein_coding transcript_biotype:protein_coding] // chr13 // 100 // 100 // 11 // 11 // 1 /// GENSCAN00000026790 // ENSEMBL // cdna:genscan chromosome:Sscrofa10.2:…
15263463	LRG1	15.8124	15.8124	17.3583	1.36027e-10	6.51734e-07	100524848	leucine-rich alpha-2-glycoprotein 1	ENSSSCT00000014761	protein_coding]	15263463	15263463	chr2	-	48727370	48729432	20	ENSSSCT00000014761 // LRG1 // leucine-rich alpha-2-glycoprotein 1 // --- // 100524848	ENSSSCT00000014761 // ENSEMBL // leucine-rich alpha-2-glycoprotein 1 [gene_biotype:protein_coding transcript_biotype:protein_coding] // chr2 // 100 // 100 // 20 // 20 // 0 /// GENSCAN00000023249 // ENSEMBL // cdna:genscan chromosome:Sscrofa10.2:2:74724404:74794970:1 transcript_biotype:protein_coding // chr2 // 100 // 45 // 9 // 9 // 0 /// XM_003123071 // RefSeq // PREDICTED: Sus scrofa leucine-ri…
15324138	EGF	15.1567	15.1567	13.169	4.58484e-09	2.60862e-06	NA	NA	ENSSSCT00000010002	protein_coding]	15324138	15324138	chr8	-	96469555	96491488	22	---	ENSSSCT00000010002 // ENSEMBL // Uncharacterized protein [gene_biotype:protein_coding transcript_biotype:protein_coding] // chr8 // 100 // 100 // 22 // 22 // 0 /// GENSCAN00000005925 // ENSEMBL // cdna:genscan chromosome:Sscrofa10.2:8:120382309:120496691:-1 transcript_biotype:protein_coding // chr8 // 95 // 100 // 21 // 22 // 0 /// NM_214020 // RefSeq // Sus scrofa epidermal growth factor (EGF), …
15285575	S100A12	14.0618	14.0618	8.43621	9.82376e-07	5.26634e-05	100301483	S100 calcium binding protein A12	NM_001160272	protein_coding]	15285575	15285575	chr4	-	100360042	100361478	22	NM_001160272 // S100A12 // S100 calcium binding protein A12 // --- // 100301483	NM_001160272 // RefSeq // Sus scrofa S100 calcium binding protein A12 (S100A12), mRNA. // chr4 // 100 // 82 // 18 // 18 // 0 /// ENSSSCT00000007218 // ENSEMBL // Sus scrofa S100 calcium binding protein A12 (S100A12), mRNA. [gene_biotype:protein_coding transcript_biotype:protein_coding] // chr4 // 100 // 100 // 22 // 22 // 0 /// ENSSSCT00000034229 // ENSEMBL // Sus scrofa S100 calcium binding prot…
15221551	CP	13.0284	13.0284	14.5521	1.30057e-09	1.459e-06	406870	ceruloplasmin (ferroxidase)	NM_001267694	nonsense_mediated_decay]	15221551	15221551	chr13	-	72709742	72763129	33	NM_001267694 // CP // ceruloplasmin (ferroxidase) // 13|13q32-q33 // 406870	NM_001267694 // RefSeq // Sus scrofa ceruloplasmin (ferroxidase) (CP), mRNA. // chr13 // 100 // 100 // 33 // 33 // 0 /// XM_013991587 // RefSeq // PREDICTED: Sus scrofa ceruloplasmin (ferroxidase) (CP), transcript variant X1, mRNA. // chr13 // 100 // 94 // 31 // 31 // 0 /// ENSSSCT00000012809 // ENSEMBL // ceruloplasmin (ferroxidase) [gene_biotype:protein_coding transcript_biotype:nonsense_mediat…
15293731	TP23	12.3957	12.3957	10.2124	1.04318e-07	1.35567e-05	100049648	basic proline-rich protein	ENSSSCT00000000675	protein_coding]	15293731	15293731	chr5	-	57715476	57718566	16	ENSSSCT00000000675 // TP23 // basic proline-rich protein // --- // 100049648	ENSSSCT00000000675 // ENSEMBL // Sus scrofa basic proline-rich protein (TP23), mRNA. [gene_biotype:protein_coding transcript_biotype:protein_coding] // chr5 // 100 // 94 // 15 // 15 // 0 /// ENSSSCT00000000676 // ENSEMBL // Sus scrofa basic proline-rich protein (TP23), mRNA. [gene_biotype:protein_coding transcript_biotype:protein_coding] // chr5 // 100 // 100 // 16 // 16 // 0 /// GENSCAN000000395…
15263730	CD209	11.405	11.405	13.8054	2.53283e-09	1.98642e-06	100170134	CD209 molecule	NM_001129972	protein_coding]	15263730	15263730	chr2	-	51131323	51134839	26	NM_001129972 // CD209 // CD209 molecule // --- // 100170134	NM_001129972 // RefSeq // Sus scrofa CD209 molecule (CD209), mRNA. // chr2 // 88 // 96 // 22 // 25 // 0 /// ENSSSCT00000014831 // ENSEMBL // Sus scrofa CD209 molecule (CD209), mRNA. [gene_biotype:protein_coding transcript_biotype:protein_coding] // chr2 // 96 // 100 // 25 // 26 // 0 /// ENSSSCT00000034782 // ENSEMBL // Sus scrofa CD209 molecule (CD209), mRNA. [gene_biotype:protein_coding transcri…
15339191	CIDEA	10.4777	10.4777	8.33558	1.12669e-06	5.76555e-05	NA	NA	NM_001112696	protein_coding]	15339191	15339191	g162951822	+	1	958	24	---	NM_001112696 // RefSeq // Sus scrofa cell death-inducing DFFA-like effector a (CIDEA), mRNA. // g162951822 // 100 // 100 // 24 // 24 // 1 /// XM_005656107 // RefSeq // PREDICTED: Sus scrofa cell death-inducing DFFA-like effector a (CIDEA), transcript variant X2, mRNA. // g162951822 // 83 // 83 // 20 // 24 // 1 /// XM_005656108 // RefSeq // PREDICTED: Sus scrofa cell death-inducing DFFA-like effec…
15324478	SPP1	9.83621	9.83621	9.35875	2.94495e-07	2.45816e-05	397087	secreted phosphoprotein 1	NM_214023	protein_coding]	15324478	15324478	chr8	-	112396255	112600779	18	NM_214023 // SPP1 // secreted phosphoprotein 1 // 8|8q // 397087	NM_214023 // RefSeq // Sus scrofa secreted phosphoprotein 1 (SPP1), mRNA. // chr8 // 100 // 22 // 4 // 4 // 0 /// NM_214023 // RefSeq // Sus scrofa secreted phosphoprotein 1 (SPP1), mRNA. // chr8 // 100 // 67 // 12 // 12 // 0 /// XM_005667004 // RefSeq // PREDICTED: Sus scrofa secreted phosphoprotein 1 (SPP1), transcript variant X1, mRNA. // chr8 // 100 // 67 // 12 // 12 // 0 /// XM_005667005 // …
15295924	HP	9.79871	9.79871	9.72532	1.86989e-07	1.95612e-05	397061	haptoglobin	NM_214000	protein_coding]	15295924	15295924	chr6	+	10789560	10794379	24	NM_214000 // HP // haptoglobin // 6|6p15-p14 // 397061	NM_214000 // RefSeq // Sus scrofa haptoglobin (HP), mRNA. // chr6 // 100 // 100 // 24 // 24 // 0 /// XM_005664359 // RefSeq // PREDICTED: Sus scrofa haptoglobin (HP), transcript variant X1, mRNA. // chr6 // 100 // 79 // 19 // 19 // 0 /// ENSSSCT00000003046 // ENSEMBL // Sus scrofa haptoglobin (HP), mRNA. [gene_biotype:protein_coding transcript_biotype:protein_coding] // chr6 // 100 // 100 // 24 /…
15233364	ANKRD22	9.31562	9.31562	7.6876	2.80182e-06	0.000105701	100152630	ankyrin repeat domain 22	XM_001928460	protein_coding]	15233364	15233364	chr14	-	105648630	105671648	28	XM_001928460 // ANKRD22 // ankyrin repeat domain 22 // 14|14 // 100152630	XM_001928460 // RefSeq // PREDICTED: Sus scrofa ankyrin repeat domain 22 (ANKRD22), mRNA. // chr14 // 100 // 100 // 28 // 28 // 0 /// ENSSSCT00000011430 // ENSEMBL // ankyrin repeat domain 22 [gene_biotype:protein_coding transcript_biotype:protein_coding] // chr14 // 100 // 89 // 25 // 25 // 0 /// GENSCAN00000010774 // ENSEMBL // cdna:genscan chromosome:Sscrofa10.2:14:109734041:109781014:-1 trans…
15339507	SLC6A14	9.23535	9.23535	12.6638	7.47772e-09	2.96245e-06	NA	NA	NM_001166042	protein_coding]	15339507	15339507	g260447068	+	1	2237	25	---	NM_001166042 // RefSeq // Sus scrofa solute carrier family 6 (amino acid transporter), member 14 (SLC6A14), mRNA. // g260447068 // 100 // 100 // 25 // 25 // 1 /// ENSSSCT00000032445 // ENSEMBL // Sus scrofa solute carrier family 6 (amino acid transporter), member 14 (SLC6A14), mRNA. [gene_biotype:protein_coding transcript_biotype:protein_coding] // g260447068 // 92 // 92 // 23 // 25 // 1 /// ENSS…
15316861	ANPEP	9.11461	9.11461	12.6527	7.55928e-09	2.96245e-06	397520	alanyl (membrane) aminopeptidase	NM_214277	protein_coding]	15316861	15316861	chr7	-	60775665	60790582	38	NM_214277 // ANPEP // alanyl (membrane) aminopeptidase // 7|7cen-q21 // 397520	NM_214277 // RefSeq // Sus scrofa alanyl (membrane) aminopeptidase (ANPEP), mRNA. // chr7 // 97 // 100 // 37 // 38 // 0 /// XM_005653523 // RefSeq // PREDICTED: Sus scrofa alanyl (membrane) aminopeptidase (ANPEP), transcript variant X2, mRNA. // chr7 // 100 // 100 // 38 // 38 // 0 /// XM_005653524 // RefSeq // PREDICTED: Sus scrofa alanyl (membrane) aminopeptidase (ANPEP), transcript variant X1, …
15251407	ADCY1	7.95464	7.95464	11.2256	3.31488e-08	6.77447e-06	NA	NA	XM_013985803	protein_coding]	15251407	15251407	chr18	+	48613579	48619434	18	---	XM_013985803 // RefSeq // PREDICTED: Sus scrofa adenylate cyclase 1 (brain) (ADCY1), mRNA. // chr18 // 100 // 100 // 18 // 18 // 1 /// ENSSSCT00000018207 // ENSEMBL // adenylate cyclase 1 (brain) [gene_biotype:protein_coding transcript_biotype:protein_coding] // chr18 // 100 // 100 // 18 // 18 // 1 /// GENSCAN00000022871 // ENSEMBL // cdna:genscan chromosome:Sscrofa10.2:18:54892994:54978833:-1 tr…
15305270	SMPDL3B	7.75777	7.75777	16.2511	3.17688e-10	9.3422e-07	100514109	sphingomyelin phosphodiesterase, acid-like 3B	XM_003127737	protein_coding]	15305270	15305270	chr6	-	58525746	58549905	29	XM_003127737 // SMPDL3B // sphingomyelin phosphodiesterase, acid-like 3B // --- // 100514109	XM_003127737 // RefSeq // PREDICTED: Sus scrofa sphingomyelin phosphodiesterase, acid-like 3B (SMPDL3B), mRNA. // chr6 // 100 // 100 // 29 // 29 // 0 /// ENSSSCT00000003977 // ENSEMBL // sphingomyelin phosphodiesterase, acid-like 3B [gene_biotype:protein_coding transcript_biotype:protein_coding] // chr6 // 100 // 90 // 26 // 26 // 0 /// GENSCAN00000011645 // ENSEMBL // cdna:genscan chromosome:Ssc…
15286334	CHI3L2	7.34609	7.34609	10.4717	7.71436e-08	1.12686e-05	100037944	chitinase 3-like 2	XM_013997269	protein_coding	15286334	15286334	chr4	-	113510807	113527330	25	XM_013997269 // CHI3L2 // chitinase 3-like 2 // 4|4 // 100037944	XM_013997269 // RefSeq // PREDICTED: Sus scrofa chitinase 3-like 2 (CHI3L2), transcript variant X2, mRNA. // chr4 // 95 // 76 // 18 // 19 // 0 /// XM_013997270 // RefSeq // PREDICTED: Sus scrofa chitinase 3-like 2 (CHI3L2), transcript variant X3, mRNA. // chr4 // 100 // 88 // 22 // 22 // 0 /// EF090908 // GenBank // Sus scrofa chitinase 3-like 2 isoform A mRNA, partial cds. // chr4 // 86 // 28 //…
15288799	15288799	7.19253	7.19253	6.80349	1.05647e-05	0.0002579	NA	NA	---	NA	15288799	15288799	chr5	+	32759591	32900667	1	---	---
15224748	ALDH2	7.12373	7.12373	9.62496	2.11471e-07	2.03454e-05	NA	NA	NM_001044611	protein_coding]	15224748	15224748	chr14	+	40032054	40054210	36	---	NM_001044611 // RefSeq // Sus scrofa aldehyde dehydrogenase 2 family (mitochondrial) (ALDH2), mRNA. // chr14 // 94 // 94 // 34 // 36 // 1 /// ENSSSCT00000010839 // ENSEMBL // Sus scrofa aldehyde dehydrogenase 2 family (mitochondrial) (ALDH2), mRNA. [gene_biotype:protein_coding transcript_biotype:protein_coding] // chr14 // 100 // 100 // 36 // 36 // 1 /// DQ266356 // GenBank // Sus scrofa mitochon…
15266450	PRR16	7.08496	7.08496	8.71801	6.73323e-07	4.13381e-05	NA	NA	ENSSSCT00000015547	protein_coding]	15266450	15266450	chr2	-	112824775	112825533	25	---	ENSSSCT00000015547 // ENSEMBL // proline rich 16 [gene_biotype:protein_coding transcript_biotype:protein_coding] // chr2 // 100 // 100 // 25 // 25 // 0 /// XM_013987588 // RefSeq // PREDICTED: Sus scrofa proline rich 16 (PRR16), mRNA. // chr2 // 100 // 100 // 25 // 25 // 1 /// GENSCAN00000020249 // ENSEMBL // cdna:genscan chromosome:Sscrofa10.2:2:129825457:129849716:1 transcript_biotype:protein_c…
15328657	PIGR	7.03233	7.03233	7.6354	3.02186e-06	0.000110346	NA	NA	ENSSSCT00000017048	protein_coding]	15328657	15328657	chr9	+	131905590	131914191	32	---	ENSSSCT00000017048 // ENSEMBL // Uncharacterized protein [gene_biotype:protein_coding transcript_biotype:protein_coding] // chr9 // 100 // 100 // 32 // 32 // 0 /// ENSSSCT00000034050 // ENSEMBL // Uncharacterized protein [gene_biotype:protein_coding transcript_biotype:protein_coding] // chr9 // 83 // 19 // 5 // 6 // 0 /// NM_214159 // RefSeq // Sus scrofa polymeric immunoglobulin receptor (PIGR),…
15263581	C3	6.86378	6.86378	12.1738	1.22129e-08	4.00785e-06	NA	NA	ENSSSCT00000014800	protein_coding	15263581	15263581	chr2	-	50094164	50127406	36	---	ENSSSCT00000014800 // ENSEMBL // ensembl:novel chromosome:Sscrofa10.2:2:72761363:72787995:1 gene:ENSSSCG00000013551 gene_biotype:protein_coding transcript_biotype:protein_coding // chr2 // 100 // 58 // 21 // 21 // 0 /// ENSSSCT00000023681 // ENSEMBL // Uncharacterized protein [gene_biotype:protein_coding transcript_biotype:protein_coding] // chr2 // 100 // 25 // 9 // 9 // 0 /// GENSCAN00000003374…
15299459	HCRTR1	6.75319	6.75319	10.3326	9.06337e-08	1.23448e-05	387287	hypocretin (orexin) receptor 1	NM_001043346	protein_coding]	15299459	15299459	chr6	+	60435685	60445620	18	NM_001043346 // HCRTR1 // hypocretin (orexin) receptor 1 // --- // 387287	NM_001043346 // RefSeq // Sus scrofa hypocretin (orexin) receptor 1 (HCRTR1), mRNA. // chr6 // 94 // 89 // 15 // 16 // 0 /// XM_005665154 // RefSeq // PREDICTED: Sus scrofa hypocretin (orexin) receptor 1 (HCRTR1), transcript variant X4, mRNA. // chr6 // 100 // 89 // 16 // 16 // 0 /// XM_013999085 // RefSeq // PREDICTED: Sus scrofa hypocretin (orexin) receptor 1 (HCRTR1), transcript variant X3, mR…
15224712	ALDH2	6.52945	6.52945	9.53117	2.37452e-07	2.16502e-05	733685	aldehyde dehydrogenase 2 family (mitochondrial)	NM_001044611	protein_coding]	15224712	15224712	chr14	+	39812424	39843035	28	NM_001044611 // ALDH2 // aldehyde dehydrogenase 2 family (mitochondrial) // 14|14 // 733685	NM_001044611 // RefSeq // Sus scrofa aldehyde dehydrogenase 2 family (mitochondrial) (ALDH2), mRNA. // chr14 // 93 // 100 // 26 // 28 // 0 /// ENSSSCT00000010839 // ENSEMBL // Sus scrofa aldehyde dehydrogenase 2 family (mitochondrial) (ALDH2), mRNA. [gene_biotype:protein_coding transcript_biotype:protein_coding] // chr14 // 100 // 100 // 28 // 28 // 0 /// DQ266356 // GenBank // Sus scrofa mitocho…
15202399	RASEF	6.51357	6.51357	10.8885	4.80771e-08	8.34591e-06	NA	NA	XM_013980160	protein_coding]	15202399	15202399	chr10	-	30472267	30519851	32	---	XM_013980160 // RefSeq // PREDICTED: Sus scrofa RAS and EF-hand domain containing (RASEF), mRNA. // chr10 // 47 // 47 // 15 // 32 // 1 /// ENSSSCT00000012001 // ENSEMBL // RAS and EF-hand domain containing [gene_biotype:protein_coding transcript_biotype:protein_coding] // chr10 // 47 // 47 // 15 // 32 // 1 /// GENSCAN00000001838 // ENSEMBL // cdna:genscan chromosome:Sscrofa10.2:10:36103732:361808…
15332909	PIGR	6.44656	6.44656	7.79956	2.38514e-06	9.65176e-05	397315	polymeric immunoglobulin receptor	NM_214159	protein_coding]	15332909	15332909	chr9	-	132097631	132118328	11	NM_214159 // PIGR // polymeric immunoglobulin receptor // 9|9 // 397315	NM_214159 // RefSeq // Sus scrofa polymeric immunoglobulin receptor (PIGR), mRNA. // chr9 // 100 // 64 // 7 // 7 // 0 /// XM_013979635 // RefSeq // PREDICTED: Sus scrofa polymeric immunoglobulin receptor-like (LOC100738775), mRNA. // chr9 // 100 // 64 // 7 // 7 // 0 /// ENSSSCT00000017054 // ENSEMBL // Sus scrofa polymeric immunoglobulin receptor (PIGR), mRNA. [gene_biotype:protein_coding transcr…
15343151	ECM1	6.3457	6.3457	20.2993	1.7844e-11	3.50251e-07	NA	NA	XM_005655389	protein_coding]	15343151	15343151	g335287007	+	1	1576	25	---	XM_005655389 // RefSeq // PREDICTED: Sus scrofa extracellular matrix protein 1 (ECM1), mRNA. // g335287007 // 100 // 100 // 25 // 25 // 1 /// ENSSSCT00000030631 // ENSEMBL // extracellular matrix protein 1 [gene_biotype:protein_coding transcript_biotype:protein_coding] // g335287007 // 100 // 100 // 25 // 25 // 1 /// GENSCAN00000030616 // ENSEMBL // cdna:genscan chromosome:Sscrofa10.2:4:107904565…
15316395	CRISP3	6.1983	6.1983	16.1254	3.50976e-10	9.3422e-07	100158244	cysteine-rich secretory protein 3	ENSSSCT00000033010	protein_coding]	15316395	15316395	chr7	-	50977103	50982725	21	ENSSSCT00000033010 // CRISP3 // cysteine-rich secretory protein 3 // 7|7 // 100158244	ENSSSCT00000033010 // ENSEMBL // cysteine-rich secretory protein 3 [gene_biotype:protein_coding transcript_biotype:protein_coding] // chr7 // 100 // 100 // 21 // 21 // 0 /// EU661594 // GenBank // Sus scrofa cysteine-rich secretory protein 3 mRNA, partial cds. // chr7 // 95 // 100 // 20 // 21 // 0 /// XM_003128432 // RefSeq // PREDICTED: Sus scrofa cysteine-rich secretory protein 3 (CRISP3), mRNA…
15185283	LIPG	6.1545	6.1545	8.04486	1.68508e-06	7.6745e-05	100155736	lipase, endothelial	NM_001243029	protein_coding]	15185283	15185283	chr1	+	102027256	102054445	29	NM_001243029 // LIPG // lipase, endothelial // 1|1 // 100155736	NM_001243029 // RefSeq // Sus scrofa lipase, endothelial (LIPG), mRNA. // chr1 // 97 // 100 // 28 // 29 // 0 /// XM_013992843 // RefSeq // PREDICTED: Sus scrofa lipase, endothelial (LIPG), transcript variant X1, mRNA. // chr1 // 100 // 93 // 27 // 27 // 0 /// ENSSSCT00000004981 // ENSEMBL // lipase, endothelial [gene_biotype:protein_coding transcript_biotype:protein_coding] // chr1 // 100 // 72 /…
15331706	CD36	5.83478	5.83478	13.2834	4.11338e-09	2.53019e-06	733702	CD36 molecule (thrombospondin receptor)	NM_001044622	protein_coding]	15331706	15331706	chr9	-	93201790	93249833	28	NM_001044622 // CD36 // CD36 molecule (thrombospondin receptor) // --- // 733702	NM_001044622 // RefSeq // Sus scrofa CD36 molecule (thrombospondin receptor) (CD36), mRNA. // chr9 // 100 // 93 // 26 // 26 // 0 /// XM_005667691 // RefSeq // PREDICTED: Sus scrofa CD36 molecule (thrombospondin receptor) (CD36), transcript variant X2, mRNA. // chr9 // 100 // 100 // 28 // 28 // 0 /// XM_005667692 // RefSeq // PREDICTED: Sus scrofa CD36 molecule (thrombospondin receptor) (CD36), tr…
15219453	ACKR2	5.56046	5.56046	8.59468	7.93506e-07	4.54766e-05	100737352	atypical chemokine receptor 2	NM_001256773	protein_coding]	15219453	15219453	chr13	-	22127196	22128347	22	NM_001256773 // ACKR2 // atypical chemokine receptor 2 // --- // 100737352	NM_001256773 // RefSeq // Sus scrofa atypical chemokine receptor 2 (ACKR2), mRNA. // chr13 // 95 // 100 // 21 // 22 // 0 /// XM_005669399 // RefSeq // PREDICTED: Sus scrofa atypical chemokine receptor 2 (ACKR2), transcript variant X1, mRNA. // chr13 // 100 // 100 // 22 // 22 // 0 /// XM_005669400 // RefSeq // PREDICTED: Sus scrofa atypical chemokine receptor 2 (ACKR2), transcript variant X2, mRNA…
15344549	15344549	5.32364	5.32364	9.34119	3.01074e-07	2.50435e-05	NA	NA	XM_005665377	protein_coding	15344549	15344549	g335291343	+	1	489	28	---	XM_005665377 // RefSeq // PREDICTED: Sus scrofa alpha-N-acetylgalactosaminide alpha-2,6-sialyltransferase 3-like (LOC100512173), mRNA. // g335291343 // 82 // 82 // 23 // 28 // 1 /// ENSSSCT00000026106 // ENSEMBL // ensembl:novel chromosome:Sscrofa10.2:6:127115576:127115938:1 gene:ENSSSCG00000024441 gene_biotype:protein_coding transcript_biotype:protein_coding // g335291343 // 75 // 75 // 21 // 28…
15199068	15199068	5.30196	5.30196	7.00099	7.78518e-06	0.000208615	NA	NA	---	NA	15199068	15199068	chr1	-	283158957	283163147	12	---	---
15330510	FXYD2	5.17921	5.17921	11.4945	2.48011e-08	6.08087e-06	541593	FXYD domain containing ion transport regulator 2	NM_001014427	protein_coding]	15330510	15330510	chr9	-	44120214	44124600	21	NM_001014427 // FXYD2 // FXYD domain containing ion transport regulator 2 // 9|9 // 541593	NM_001014427 // RefSeq // Sus scrofa FXYD domain containing ion transport regulator 2 (FXYD2), mRNA. // chr9 // 80 // 24 // 4 // 5 // 0 /// XM_005656628 // RefSeq // PREDICTED: Sus scrofa FXYD domain containing ion transport regulator 2 (FXYD2), transcript variant X1, mRNA. // chr9 // 100 // 100 // 21 // 21 // 0 /// XM_005656629 // RefSeq // PREDICTED: Sus scrofa FXYD domain containing ion transp…
15306447	DNAJC6	5.08098	5.08098	7.4852	3.76324e-06	0.000126472	406190	DnaJ (Hsp40) homolog, subfamily C, member 6	NM_001145378	protein_coding]	15306447	15306447	chr6	-	103479879	103642844	38	NM_001145378 // DNAJC6 // DnaJ (Hsp40) homolog, subfamily C, member 6 // --- // 406190	NM_001145378 // RefSeq // Sus scrofa DnaJ (Hsp40) homolog, subfamily C, member 6 (DNAJC6), mRNA. // chr6 // 89 // 100 // 34 // 38 // 0 /// XM_005656148 // RefSeq // PREDICTED: Sus scrofa DnaJ (Hsp40) homolog, subfamily C, member 6 (DNAJC6), transcript variant X1, mRNA. // chr6 // 100 // 95 // 36 // 36 // 0 /// XM_005656150 // RefSeq // PREDICTED: Sus scrofa DnaJ (Hsp40) homolog, subfamily C, memb…
15216269	BHLHE40	5.03323	5.03323	13.3007	4.04677e-09	2.53019e-06	100514873	basic helix-loop-helix family, member e40	NM_001245010	protein_coding]	15216269	15216269	chr13	+	51357964	51361871	22	NM_001245010 // BHLHE40 // basic helix-loop-helix family, member e40 // --- // 100514873	NM_001245010 // RefSeq // Sus scrofa basic helix-loop-helix family, member e40 (BHLHE40), mRNA. // chr13 // 100 // 100 // 22 // 22 // 0 /// ENSSSCT00000012624 // ENSEMBL // Sus scrofa basic helix-loop-helix family, member e40 (BHLHE40), mRNA. [gene_biotype:protein_coding transcript_biotype:protein_coding] // chr13 // 100 // 100 // 22 // 22 // 0 /// GENSCAN00000034434 // ENSEMBL // cdna:genscan ch…
15272073	XDH	5.01795	5.01795	8.30812	1.16986e-06	5.90003e-05	100515259	xanthine dehydrogenase	NM_001285974	protein_coding]	15272073	15272073	chr3	+	101265909	101330650	29	NM_001285974 // XDH // xanthine dehydrogenase // --- // 100515259	NM_001285974 // RefSeq // Sus scrofa xanthine dehydrogenase (XDH), mRNA. // chr3 // 86 // 97 // 24 // 28 // 0 /// JN896312 // GenBank // Sus scrofa XDH xanthine dehydrogenase (XO) mRNA, complete cds. // chr3 // 86 // 97 // 24 // 28 // 0 /// ENSSSCT00000009326 // ENSEMBL // xanthine dehydrogenase [gene_biotype:protein_coding transcript_biotype:protein_coding] // chr3 // 100 // 100 // 29 // 29 // 0…
15350705	CSF2RA	5.01686	5.01686	7.91816	2.01451e-06	8.51172e-05	NA	NA	XM_003362074	protein_coding]	15350705	15350705	g335310632	+	1	868	25	---	XM_003362074 // RefSeq // PREDICTED: Sus scrofa colony stimulating factor 2 receptor, alpha, low-affinity (granulocyte-macrophage) (CSF2RA), mRNA. // g335310632 // 92 // 92 // 23 // 25 // 1 /// ENSSSCT00000023613 // ENSEMBL // colony stimulating factor 2 receptor, alpha, low-affinity (granulocyte-macrophage) [gene_biotype:protein_coding transcript_biotype:protein_coding] // g335310632 // 96 // 96…
15339463	SELM	4.92653	4.92653	8.94395	5.0053e-07	3.49583e-05	NA	NA	NM_001161648	protein_coding]	15339463	15339463	g239504579	+	1	631	25	---	NM_001161648 // RefSeq // Sus scrofa selenoprotein M (SELM), mRNA. // g239504579 // 100 // 100 // 25 // 25 // 1 /// FJ968780 // GenBank // Sus scrofa selenoprotein M (Selm) mRNA, complete cds. // g239504579 // 100 // 100 // 25 // 25 // 1 /// ENSSSCT00000029493 // ENSEMBL // selenoprotein M precursor [gene_biotype:protein_coding transcript_biotype:protein_coding] // g239504579 // 56 // 56 // 14 //…
15347093	BCHE	4.89473	4.89473	17.0189	1.75481e-10	7.00637e-07	NA	NA	XM_003358664	protein_coding]	15347093	15347093	g335299866	+	1	2869	25	---	XM_003358664 // RefSeq // PREDICTED: Sus scrofa butyrylcholinesterase (BCHE), mRNA. // g335299866 // 100 // 100 // 25 // 25 // 1 /// ENSSSCT00000026297 // ENSEMBL // Cholinesterase [gene_biotype:protein_coding transcript_biotype:protein_coding] // g335299866 // 100 // 100 // 25 // 25 // 1 /// GENSCAN00000041885 // ENSEMBL // cdna:genscan chromosome:Sscrofa10.2:13:113397292:113467249:-1 transcript…
15304496	MASP2	4.67833	4.67833	8.46	9.5122e-07	5.19076e-05	100302537	mannan-binding lectin serine peptidase 2	ENSSSCT00000003783	protein_coding]	15304496	15304496	chr6	-	48012243	48015116	28	ENSSSCT00000003783 // MASP2 // mannan-binding lectin serine peptidase 2 // --- // 100302537	ENSSSCT00000003783 // ENSEMBL // Sus scrofa mannan-binding lectin serine peptidase 2 (MASP2), mRNA. [gene_biotype:protein_coding transcript_biotype:protein_coding] // chr6 // 100 // 100 // 28 // 28 // 0 /// ENSSSCT00000035578 // ENSEMBL // Sus scrofa mannan-binding lectin serine peptidase 2 (MASP2), mRNA. [gene_biotype:protein_coding transcript_biotype:protein_coding] // chr6 // 100 // 100 // 28 …
15309426	PIM1	4.61491	4.61491	8.77709	6.22755e-07	3.98343e-05	100157844	Pim-1 proto-oncogene, serine/threonine kinase	XM_005665927	protein_coding]	15309426	15309426	chr7	+	37421502	37425586	26	XM_005665927 // PIM1 // Pim-1 proto-oncogene, serine/threonine kinase // 7|7 // 100157844	XM_005665927 // RefSeq // PREDICTED: Sus scrofa Pim-1 proto-oncogene, serine/threonine kinase (PIM1), mRNA. // chr7 // 100 // 100 // 26 // 26 // 0 /// ENSSSCT00000001752 // ENSEMBL // Pim-1 proto-oncogene, serine/threonine kinase [gene_biotype:protein_coding transcript_biotype:protein_coding] // chr7 // 100 // 100 // 26 // 26 // 0 /// GENSCAN00000023736 // ENSEMBL // cdna:genscan chromosome:Sscro…
15267065	CD14	4.55801	4.55801	9.31016	3.13088e-07	2.57472e-05	100037938	CD14 molecule	NM_001097445	protein_coding]	15267065	15267065	chr2	-	129356198	129357848	22	NM_001097445 // CD14 // CD14 molecule // 2|2q28 // 100037938	NM_001097445 // RefSeq // Sus scrofa CD14 molecule (CD14), mRNA. // chr2 // 100 // 100 // 22 // 22 // 0 /// ENSSSCT00000015699 // ENSEMBL // Sus scrofa CD14 molecule (CD14), mRNA. [gene_biotype:protein_coding transcript_biotype:protein_coding] // chr2 // 100 // 100 // 22 // 22 // 0 /// ENSSSCT00000036196 // ENSEMBL // Sus scrofa CD14 molecule (CD14), mRNA. [gene_biotype:protein_coding transcript_…
15351163	GPX1	4.55597	4.55597	8.64356	7.43349e-07	4.39697e-05	NA	NA	NM_214201	protein_coding	15351163	15351163	g47523487	+	1	803	25	---	NM_214201 // RefSeq // Sus scrofa glutathione peroxidase 1 (GPX1), mRNA. // g47523487 // 100 // 100 // 25 // 25 // 1 /// AF532927 // GenBank // Sus scrofa cytosolic glutathione peroxidase (GPX1) mRNA, complete cds. // g47523487 // 100 // 100 // 25 // 25 // 1 /// KJ686126 // GenBank // Sus scrofa glutathione peroxidase 1 mRNA, complete cds. // g47523487 // 92 // 92 // 23 // 25 // 1 /// GENSCAN0000…
15236267	ITGB6	4.44761	4.44761	12.6384	7.66706e-09	2.96245e-06	100037276	integrin, beta 6	ENSSSCT00000017298	protein_coding]	15236267	15236267	chr15	+	62313529	62376079	26	ENSSSCT00000017298 // ITGB6 // integrin, beta 6 // --- // 100037276	ENSSSCT00000017298 // ENSEMBL // integrin beta-6 precursor [gene_biotype:protein_coding transcript_biotype:protein_coding] // chr15 // 100 // 100 // 26 // 26 // 0 /// GENSCAN00000019662 // ENSEMBL // cdna:genscan chromosome:Sscrofa10.2:15:74181838:74326058:-1 transcript_biotype:protein_coding // chr15 // 100 // 85 // 22 // 22 // 0 /// NM_001097423 // RefSeq // Sus scrofa integrin, beta 6 (ITGB6),…
15228053	SCD	4.22531	4.22531	7.45133	3.95571e-06	0.000131615	396670	stearoyl-CoA desaturase (delta-9-desaturase)	NM_213781	protein_coding]	15228053	15228053	chr14	+	116330565	116346795	25	NM_213781 // SCD // stearoyl-CoA desaturase (delta-9-desaturase) // 14|14q27 // 396670	NM_213781 // RefSeq // Sus scrofa stearoyl-CoA desaturase (delta-9-desaturase) (SCD), mRNA. // chr14 // 100 // 100 // 25 // 25 // 0 /// ENSSSCT00000011546 // ENSEMBL // Sus scrofa stearoyl-CoA desaturase (delta-9-desaturase) (SCD), mRNA. [gene_biotype:protein_coding transcript_biotype:protein_coding] // chr14 // 100 // 100 // 25 // 25 // 0 /// ENSSSCT00000035292 // ENSEMBL // Sus scrofa stearoyl-…
15274861	BRICD5	4.18753	4.18753	12.8131	6.45982e-09	2.96245e-06	NA	NA	ENSSSCT00000008816	protein_coding]	15274861	15274861	chr3	-	36568338	36579840	18	---	ENSSSCT00000008816 // ENSEMBL // BRICHOS domain containing 5 [gene_biotype:protein_coding transcript_biotype:protein_coding] // chr3 // 100 // 94 // 17 // 17 // 0 /// GENSCAN00000036464 // ENSEMBL // cdna:genscan chromosome:Sscrofa10.2:3:42398619:42404109:-1 transcript_biotype:protein_coding // chr3 // 100 // 94 // 17 // 17 // 0 /// XM_003481107 // RefSeq // PREDICTED: Sus scrofa BRICHOS domain c…
15268598	PRSS8	4.07326	4.07326	8.76691	6.31168e-07	4.00007e-05	100522730	protease, serine, 8	XM_003124472	protein_coding]	15268598	15268598	chr3	+	15864504	15866364	24	XM_003124472 // PRSS8 // protease, serine, 8 // --- // 100522730	XM_003124472 // RefSeq // PREDICTED: Sus scrofa protease, serine, 8 (PRSS8), mRNA. // chr3 // 100 // 100 // 24 // 24 // 0 /// ENSSSCT00000008507 // ENSEMBL // protease, serine, 8 [gene_biotype:protein_coding transcript_biotype:protein_coding] // chr3 // 100 // 100 // 24 // 24 // 0 /// GENSCAN00000034815 // ENSEMBL // cdna:genscan chromosome:Sscrofa10.2:3:17510751:17536686:-1 transcript_biotype:pr…
15318948	TC2N	4.07277	4.07277	16.1265	3.50672e-10	9.3422e-07	100156455	tandem C2 domains, nuclear	XM_001928983	protein_coding]	15318948	15318948	chr7	-	121253237	121302833	32	XM_001928983 // TC2N // tandem C2 domains, nuclear // 7|7 // 100156455	XM_001928983 // RefSeq // PREDICTED: Sus scrofa tandem C2 domains, nuclear (TC2N), transcript variant X2, mRNA. // chr7 // 100 // 100 // 32 // 32 // 0 /// XM_005656445 // RefSeq // PREDICTED: Sus scrofa tandem C2 domains, nuclear (TC2N), transcript variant X1, mRNA. // chr7 // 97 // 94 // 29 // 30 // 0 /// XM_005656446 // RefSeq // PREDICTED: Sus scrofa tandem C2 domains, nuclear (TC2N), transcri…
15349431	CHST8	4.06358	4.06358	9.11298	4.02368e-07	3.05883e-05	NA	NA	XM_013991372	protein_coding]	15349431	15349431	g335307796	+	1	1559	25	---	XM_013991372 // RefSeq // PREDICTED: Sus scrofa carbohydrate (N-acetylgalactosamine 4-0) sulfotransferase 8 (CHST8), mRNA. // g335307796 // 96 // 96 // 24 // 25 // 1 /// ENSSSCT00000023570 // ENSEMBL // carbohydrate (N-acetylgalactosamine 4-0) sulfotransferase 8 [gene_biotype:protein_coding transcript_biotype:protein_coding] // g335307796 // 72 // 72 // 18 // 25 // 1 /// GENSCAN00000002408 // ENS…
15351325	IL1RN	4.00665	4.00665	7.71063	2.7102e-06	0.000103385	NA	NA	NM_214262	NA	15351325	15351325	g55742625	+	1	563	25	---	NM_214262 // RefSeq // Sus scrofa interleukin 1 receptor antagonist (IL1RN), mRNA. // g55742625 // 100 // 100 // 25 // 25 // 1 /// L38849 // GenBank // Sus scrofa (clone p0328w) IRAP1 mRNA, complete cds. // g55742625 // 100 // 100 // 25 // 25 // 1
15303255	MIR769	3.98949	3.98949	7.77148	2.48307e-06	9.89308e-05	100498796	microRNA mir-769	NR_038575	miRNA]	15303255	15303255	chr6	-	36259083	36259200	21	NR_038575 // MIR769 // microRNA mir-769 // --- // 100498796	NR_038575 // RefSeq // Sus scrofa microRNA mir-769 (MIR769), microRNA. // chr6 // 67 // 100 // 14 // 21 // 0 /// ENSSSCT00000026910 // ENSEMBL // ssc-mir-769 [gene_biotype:miRNA transcript_biotype:miRNA] // chr6 // 67 // 100 // 14 // 21 // 0 /// ENSSSCT00000027077 // ENSEMBL // ssc-mir-769 [gene_biotype:miRNA transcript_biotype:miRNA] // chr6 // 67 // 100 // 14 // 21 // 0 /// ssc-mir-769 // miRBa…
15239499	ITGB6	3.97259	3.97259	10.844	5.05337e-08	8.46563e-06	NA	NA	ENSSSCT00000017299	protein_coding]	15239499	15239499	chr15	-	62413172	62414502	25	---	ENSSSCT00000017299 // ENSEMBL // Integrin beta [gene_biotype:protein_coding transcript_biotype:protein_coding] // chr15 // 100 // 96 // 24 // 24 // 0 /// NM_001097423 // RefSeq // Sus scrofa integrin, beta 6 (ITGB6), mRNA. // chr15 // 72 // 72 // 18 // 25 // 1 /// AM114538 // GenBank // Sus scrofa mRNA for integrin beta 6 subunit precursor (ITGB6 gene), splice variant 1. // chr15 // 72 // 72 // 1…
15215609	CISH	3.81393	3.81393	8.02924	1.72242e-06	7.79527e-05	100518866	cytokine inducible SH2-containing protein	ENSSSCT00000012494	protein_coding]	15215609	15215609	chr13	+	27759122	27761741	24	ENSSSCT00000012494 // CISH // cytokine inducible SH2-containing protein // --- // 100518866	ENSSSCT00000012494 // ENSEMBL // Uncharacterized protein [gene_biotype:protein_coding transcript_biotype:protein_coding] // chr13 // 100 // 58 // 14 // 14 // 0 /// ENSSSCT00000033558 // ENSEMBL // Uncharacterized protein [gene_biotype:protein_coding transcript_biotype:protein_coding] // chr13 // 90 // 42 // 9 // 10 // 0 /// ENSSSCT00000035475 // ENSEMBL // Uncharacterized protein [gene_biotype:pr…
15247608	DOK5	3.80912	3.80912	10.3164	9.23634e-08	1.24307e-05	100144540	docking protein 5	NM_001123107	protein_coding]	15247608	15247608	chr17	+	57925594	58077120	27	NM_001123107 // DOK5 // docking protein 5 // --- // 100144540	NM_001123107 // RefSeq // Sus scrofa docking protein 5 (DOK5), mRNA. // chr17 // 95 // 74 // 19 // 20 // 0 /// ENSSSCT00000008197 // ENSEMBL // Sus scrofa docking protein 5 (DOK5), mRNA. [gene_biotype:protein_coding transcript_biotype:protein_coding] // chr17 // 100 // 100 // 27 // 27 // 0 /// ENSSSCT00000027849 // ENSEMBL // Uncharacterized protein [gene_biotype:protein_coding transcript_biotype…
15308103	15308103	3.79835	3.79835	10.4022	8.35968e-08	1.19635e-05	NA	NA	---	NA	15308103	15308103	chr7	+	24236112	24236406	20	---	---
15244284	C9	3.78981	3.78981	7.07384	6.96501e-06	0.000191786	100037951	complement component 9	ENSSSCT00000018356	protein_coding]	15244284	15244284	chr16	-	21882480	21918668	31	ENSSSCT00000018356 // C9 // complement component 9 // --- // 100037951	ENSSSCT00000018356 // ENSEMBL // complement component 9 [gene_biotype:protein_coding transcript_biotype:protein_coding] // chr16 // 100 // 87 // 27 // 27 // 0 /// NM_001097448 // RefSeq // Sus scrofa complement component 9 (C9), mRNA. // chr16 // 97 // 97 // 30 // 31 // 1 /// DQ333198 // GenBank // Sus scrofa complement component C9 mRNA, complete cds. // chr16 // 97 // 97 // 30 // 31 // 1 /// GE…
15339403	AGPAT3	3.77458	3.77458	12.5826	8.10142e-09	3.03246e-06	NA	NA	NM_001143700	NA	15339403	15339403	g219521967	+	1	1244	25	---	NM_001143700 // RefSeq // Sus scrofa 1-acylglycerol-3-phosphate O-acyltransferase 3 (AGPAT3), mRNA. // g219521967 // 100 // 100 // 25 // 25 // 1 /// AB527061 // GenBank // Sus scrofa AGPAT3 mRNA for 1-acylglycerol-3-phosphate O-acyltransferase 3, complete cds. // g219521967 // 92 // 92 // 23 // 25 // 1 /// FJ439666 // GenBank // Sus scrofa 1-acylglycerol-3-phosphate O-acyltransferase 3 (AGPAT3) m…
15291435	KDELR3	3.74863	3.74863	12.2311	1.15223e-08	3.88772e-06	100514523	KDEL (Lys-Asp-Glu-Leu) endoplasmic reticulum protein retention receptor 3	NM_001244970	protein_coding]	15291435	15291435	chr5	-	5866182	5876316	22	NM_001244970 // KDELR3 // KDEL (Lys-Asp-Glu-Leu) endoplasmic reticulum protein retention receptor 3 // --- // 100514523	NM_001244970 // RefSeq // Sus scrofa KDEL (Lys-Asp-Glu-Leu) endoplasmic reticulum protein retention receptor 3 (KDELR3), mRNA. // chr5 // 95 // 100 // 21 // 22 // 0 /// ENSSSCT00000000111 // ENSEMBL // Sus scrofa KDEL (Lys-Asp-Glu-Leu) endoplasmic reticulum protein retention receptor 3 (KDELR3), mRNA. [gene_biotype:protein_coding transcript_biotype:protein_coding] // chr5 // 100 // 100 // 22 // 2…
15339113	VDR	3.74202	3.74202	7.60929	3.13869e-06	0.000113068	NA	NA	NM_001097414	protein_coding]	15339113	15339113	g148228570	+	1	2359	25	---	NM_001097414 // RefSeq // Sus scrofa vitamin D (1,25- dihydroxyvitamin D3) receptor (VDR), mRNA. // g148228570 // 100 // 100 // 25 // 25 // 1 /// ENSSSCT00000032274 // ENSEMBL // Sus scrofa vitamin D (1,25- dihydroxyvitamin D3) receptor (VDR), mRNA. [gene_biotype:protein_coding transcript_biotype:protein_coding] // g148228570 // 96 // 96 // 24 // 25 // 1 /// EF405627 // GenBank // Sus scrofa vita…
15245258	SLC36A1	3.64082	3.64082	11.55	2.33764e-08	5.8948e-06	100514926	solute carrier family 36 (proton/amino acid symporter), member 1	XM_003134140	protein_coding]	15245258	15245258	chr16	-	68880881	69032425	22	XM_003134140 // SLC36A1 // solute carrier family 36 (proton/amino acid symporter), member 1 // --- // 100514926	XM_003134140 // RefSeq // PREDICTED: Sus scrofa solute carrier family 36 (proton/amino acid symporter), member 1 (SLC36A1), mRNA. // chr16 // 100 // 77 // 17 // 17 // 0 /// ENSSSCT00000031121 // ENSEMBL // Uncharacterized protein [gene_biotype:protein_coding transcript_biotype:protein_coding] // chr16 // 100 // 77 // 17 // 17 // 0 /// GENSCAN00000034314 // ENSEMBL // cdna:genscan chromosome:Sscro…
15256577	ANGPTL4	3.54439	3.54439	7.69145	2.78628e-06	0.000105447	397628	angiopoietin-like 4	NM_001038644	protein_coding]	15256577	15256577	chr2	+	51661362	51668630	23	NM_001038644 // ANGPTL4 // angiopoietin-like 4 // 2|2q21-q24 // 397628	NM_001038644 // RefSeq // Sus scrofa angiopoietin-like 4 (ANGPTL4), mRNA. // chr2 // 100 // 91 // 21 // 21 // 0 /// ENSSSCT00000014853 // ENSEMBL // Sus scrofa angiopoietin-like 4 (ANGPTL4), mRNA. [gene_biotype:protein_coding transcript_biotype:protein_coding] // chr2 // 96 // 100 // 22 // 23 // 0 /// AY307772 // GenBank // Sus scrofa PPARG angiopoietin-related protein (PGAR) mRNA, partial cds. /…
15284453	HSD17B7	3.51013	3.51013	8.18021	1.39539e-06	6.74227e-05	100155418	hydroxysteroid (17-beta) dehydrogenase 7	NM_001185137	protein_coding]	15284453	15284453	chr4	-	91474344	91497073	24	NM_001185137 // HSD17B7 // hydroxysteroid (17-beta) dehydrogenase 7 // 4|4 // 100155418	NM_001185137 // RefSeq // Sus scrofa hydroxysteroid (17-beta) dehydrogenase 7 (HSD17B7), mRNA. // chr4 // 84 // 79 // 16 // 19 // 0 /// XM_003481409 // RefSeq // PREDICTED: Sus scrofa 3-keto-steroid reductase-like (LOC100738371), mRNA. // chr4 // 100 // 29 // 7 // 7 // 0 /// XM_005655375 // RefSeq // PREDICTED: Sus scrofa hydroxysteroid (17-beta) dehydrogenase 7 (HSD17B7), transcript variant X1, …
15330754	GRAMD1B	3.50496	3.50496	9.82964	1.6471e-07	1.80983e-05	NA	NA	XM_013979495	protein_coding]	15330754	15330754	chr9	-	48929547	48964028	21	---	XM_013979495 // RefSeq // PREDICTED: Sus scrofa GRAM domain containing 1B (GRAMD1B), transcript variant X1, mRNA. // chr9 // 100 // 100 // 21 // 21 // 1 /// XM_013979496 // RefSeq // PREDICTED: Sus scrofa GRAM domain containing 1B (GRAMD1B), transcript variant X2, mRNA. // chr9 // 100 // 100 // 21 // 21 // 1 /// XM_013979497 // RefSeq // PREDICTED: Sus scrofa GRAM domain containing 1B (GRAMD1B), …
15345499	GRAMD1B	3.42448	3.42448	8.24175	1.28161e-06	6.30437e-05	NA	NA	XM_013979495	protein_coding]	15345499	15345499	g335295031	+	1	845	25	---	XM_013979495 // RefSeq // PREDICTED: Sus scrofa GRAM domain containing 1B (GRAMD1B), transcript variant X1, mRNA. // g335295031 // 100 // 100 // 25 // 25 // 1 /// XM_013979496 // RefSeq // PREDICTED: Sus scrofa GRAM domain containing 1B (GRAMD1B), transcript variant X2, mRNA. // g335295031 // 100 // 100 // 25 // 25 // 1 /// XM_013979497 // RefSeq // PREDICTED: Sus scrofa GRAM domain containing 1B…
15244214	OSMR	3.38547	3.38547	8.88867	5.37921e-07	3.6403e-05	NA	NA	XM_003133904	protein_coding]	15244214	15244214	chr16	-	21458290	21503302	29	---	XM_003133904 // RefSeq // PREDICTED: Sus scrofa oncostatin M receptor (OSMR), transcript variant X2, mRNA. // chr16 // 100 // 100 // 29 // 29 // 1 /// XM_013984748 // RefSeq // PREDICTED: Sus scrofa oncostatin M receptor (OSMR), transcript variant X1, mRNA. // chr16 // 100 // 100 // 29 // 29 // 1 /// XM_013984749 // RefSeq // PREDICTED: Sus scrofa oncostatin M receptor (OSMR), transcript variant …
15242381	ANKH	3.31115	3.31115	13.7545	2.65342e-09	1.98642e-06	NA	NA	XM_003359727	protein_coding]	15242381	15242381	chr16	+	3367401	3388588	28	---	XM_003359727 // RefSeq // PREDICTED: Sus scrofa ANKH inorganic pyrophosphate transport regulator (ANKH), mRNA. // chr16 // 96 // 96 // 27 // 28 // 1 /// ENSSSCT00000018271 // ENSEMBL // ANKH inorganic pyrophosphate transport regulator [gene_biotype:protein_coding transcript_biotype:protein_coding] // chr16 // 96 // 96 // 27 // 28 // 1 /// GENSCAN00000045083 // ENSEMBL // cdna:genscan chromosome:S…
15324225	SGMS2	3.29449	3.29449	7.19605	5.78766e-06	0.000169705	100518796	sphingomyelin synthase 2	XM_013978971	protein_coding]	15324225	15324225	chr8	-	97892312	97980529	30	XM_013978971 // SGMS2 // sphingomyelin synthase 2 // --- // 100518796	XM_013978971 // RefSeq // PREDICTED: Sus scrofa sphingomyelin synthase 2 (SGMS2), transcript variant X1, mRNA. // chr8 // 100 // 100 // 30 // 30 // 0 /// XM_013978972 // RefSeq // PREDICTED: Sus scrofa sphingomyelin synthase 2 (SGMS2), transcript variant X2, mRNA. // chr8 // 100 // 83 // 25 // 25 // 0 /// XM_013978973 // RefSeq // PREDICTED: Sus scrofa sphingomyelin synthase 2 (SGMS2), transcript…
15197361	SLC1A1	3.29089	3.29089	7.29899	4.95926e-06	0.000153231	397003	solute carrier family 1 (neuronal/epithelial high affinity glutamate transporter, system Xag), member 1	NM_001164649	protein_coding]	15197361	15197361	chr1	-	227504516	227581929	21	NM_001164649 // SLC1A1 // solute carrier family 1 (neuronal/epithelial high affinity glutamate transporter, system Xag), member 1 // 1|1 // 397003	NM_001164649 // RefSeq // Sus scrofa solute carrier family 1 (neuronal/epithelial high affinity glutamate transporter, system Xag), member 1 (SLC1A1), mRNA. // chr1 // 90 // 100 // 19 // 21 // 0 /// ENSSSCT00000005755 // ENSEMBL // Sus scrofa solute carrier family 1 (neuronal/epithelial high affinity glutamate transporter, system Xag), member 1 (SLC1A1), mRNA. [gene_biotype:protein_coding transcr…
15343753	MT-2B	3.28856	3.28856	7.52024	3.57457e-06	0.000122529	NA	NA	XM_003355808	protein_coding]	15343753	15343753	g335289341	+	1	401	28	---	XM_003355808 // RefSeq // PREDICTED: Sus scrofa metallothionein-2A (MT-2B), mRNA. // g335289341 // 100 // 100 // 28 // 28 // 1 /// ENSSSCT00000029059 // ENSEMBL // Metallothionein-2A [gene_biotype:protein_coding transcript_biotype:protein_coding] // g335289341 // 100 // 100 // 28 // 28 // 1 /// GENSCAN00000036006 // ENSEMBL // cdna:genscan chromosome:Sscrofa10.2:6:26420898:26421566:1 transcript_b…
15286059	FAM46C	3.26216	3.26216	9.45656	2.60542e-07	2.29469e-05	100525341	family with sequence similarity 46, member C	NM_001315609	protein_coding]	15286059	15286059	chr4	-	107199247	107200422	13	NM_001315609 // FAM46C // family with sequence similarity 46, member C // 4|4 // 100525341	NM_001315609 // RefSeq // Sus scrofa family with sequence similarity 46, member C (FAM46C), mRNA. // chr4 // 85 // 100 // 11 // 13 // 0 /// XM_003125825 // RefSeq // PREDICTED: Sus scrofa family with sequence similarity 46, member C (FAM46C), transcript variant X2, mRNA. // chr4 // 100 // 100 // 13 // 13 // 0 /// XM_005663542 // RefSeq // PREDICTED: Sus scrofa family with sequence similarity 46, …
15340323	15340323	3.25147	3.25147	8.24805	1.27053e-06	6.26767e-05	NA	NA	XM_005666433	NA	15340323	15340323	g311261549	+	1	1211	25	---	XM_005666433 // RefSeq // PREDICTED: Sus scrofa uncharacterized LOC100524878 (LOC100524878), mRNA. // g311261549 // 60 // 60 // 15 // 25 // 1
15324690	ODAM	3.24645	3.24645	12.6092	7.89122e-09	3.00067e-06	780437	odontogenic, ameloblast asssociated	NM_001078686	protein_coding]	15324690	15324690	chr8	-	119924963	119933735	31	NM_001078686 // ODAM // odontogenic, ameloblast asssociated // --- // 780437	NM_001078686 // RefSeq // Sus scrofa odontogenic, ameloblast asssociated (ODAM), mRNA. // chr8 // 90 // 100 // 28 // 31 // 0 /// ENSSSCT00000010147 // ENSEMBL // Sus scrofa odontogenic, ameloblast asssociated (ODAM), mRNA. [gene_biotype:protein_coding transcript_biotype:protein_coding] // chr8 // 100 // 100 // 31 // 31 // 0 /// DQ980195 // GenBank // Sus scrofa APin precursor (APIN) mRNA, complet…
15312648	PLEKHD1	3.24489	3.24489	7.89629	2.07796e-06	8.68756e-05	100156934	pleckstrin homology domain containing, family D (with coiled-coil domains) member 1	NM_001174165	protein_coding]	15312648	15312648	chr7	+	101547794	101580114	20	NM_001174165 // PLEKHD1 // pleckstrin homology domain containing, family D (with coiled-coil domains) member 1 // 7|7 // 100156934	NM_001174165 // RefSeq // Sus scrofa pleckstrin homology domain containing, family D (with coiled-coil domains) member 1 (PLEKHD1), mRNA. // chr7 // 100 // 100 // 20 // 20 // 0 /// XM_005666329 // RefSeq // PREDICTED: Sus scrofa pleckstrin homology domain containing, family D (with coiled-coil domains) member 1 (PLEKHD1), transcript variant X1, mRNA. // chr7 // 100 // 100 // 20 // 20 // 0 /// XM_…
15320849	CXCL8	3.24352	3.24352	9.02979	4.47839e-07	3.23146e-05	396880	chemokine (C-X-C motif) ligand 8	NM_213867	protein_coding]	15320849	15320849	chr8	+	59305978	59309197	27	NM_213867 // CXCL8 // chemokine (C-X-C motif) ligand 8 // --- // 396880	NM_213867 // RefSeq // Sus scrofa chemokine (C-X-C motif) ligand 8 (CXCL8), mRNA. // chr8 // 96 // 100 // 26 // 27 // 0 /// XM_003361958 // RefSeq // PREDICTED: Sus scrofa interleukin-8 (LOC100620730), mRNA. // chr8 // 100 // 100 // 27 // 27 // 0 /// M86923 // GenBank // Sus scrofa interleukin 8 mRNA, complete cds. // chr8 // 96 // 100 // 26 // 27 // 0 /// M99367 // GenBank // Pig alveolar macrop…
15242681	OSMR	3.22792	3.22792	9.57122	2.25964e-07	2.11453e-05	NA	NA	XM_003133904	protein_coding]	15242681	15242681	chr16	+	21550545	21550883	23	---	XM_003133904 // RefSeq // PREDICTED: Sus scrofa oncostatin M receptor (OSMR), transcript variant X2, mRNA. // chr16 // 100 // 100 // 23 // 23 // 1 /// XM_013984748 // RefSeq // PREDICTED: Sus scrofa oncostatin M receptor (OSMR), transcript variant X1, mRNA. // chr16 // 100 // 100 // 23 // 23 // 1 /// XM_013984749 // RefSeq // PREDICTED: Sus scrofa oncostatin M receptor (OSMR), transcript variant …
15342741	15342741	3.22745	3.22745	7.17204	6.00117e-06	0.000173838	NA	NA	---	NA	15342741	15342741	g335285280	+	1	942	15	---	---
15323510	TLR2	3.22655	3.22655	6.79655	1.06797e-05	0.00025895	396623	toll-like receptor 2	AJ583829	protein_coding]	15323510	15323510	chr8	-	64396707	64396994	19	AJ583829 // TLR2 // toll-like receptor 2 // --- // 396623	AJ583829 // GenBank // Sus scrofa partial mRNA for Toll-like receptor 2 (TLR2 gene). // chr8 // 89 // 100 // 17 // 19 // 0 /// ENSSSCT00000009860 // ENSEMBL // Uncharacterized protein [gene_biotype:protein_coding transcript_biotype:protein_coding] // chr8 // 100 // 100 // 19 // 19 // 0
15331264	CYP51	3.19058	3.19058	7.13937	6.3052e-06	0.000179763	403334	cytochrome P450, family 51, subfamily A, polypeptide 1	NM_214432	protein_coding]	15331264	15331264	chr9	-	67541228	67562863	28	NM_214432 // CYP51 // cytochrome P450, family 51, subfamily A, polypeptide 1 // 9|9 // 403334	NM_214432 // RefSeq // Sus scrofa cytochrome P450, family 51, subfamily A, polypeptide 1 (CYP51), mRNA. // chr9 // 100 // 93 // 26 // 26 // 0 /// XM_005667583 // RefSeq // PREDICTED: Sus scrofa cytochrome P450, family 51, subfamily A, polypeptide 1 (CYP51), transcript variant X1, mRNA. // chr9 // 100 // 89 // 25 // 25 // 0 /// XM_005667584 // RefSeq // PREDICTED: Sus scrofa cytochrome P450, famil…
15182941	15182941	3.17688	3.17688	7.77005	2.48818e-06	9.89308e-05	NA	NA	---	NA	15182941	15182941	---	---	---	---	2	---	---
15213912	ATP1B2	3.12895	3.12895	10.7143	5.84787e-08	9.22382e-06	100522212	ATPase, Na+/K+ transporting, beta 2 polypeptide	XM_003131945	protein_coding]	15213912	15213912	chr12	-	50007012	50011730	26	XM_003131945 // ATP1B2 // ATPase, Na+/K+ transporting, beta 2 polypeptide // --- // 100522212	XM_003131945 // RefSeq // PREDICTED: Sus scrofa ATPase, Na+/K+ transporting, beta 2 polypeptide (ATP1B2), mRNA. // chr12 // 100 // 100 // 26 // 26 // 0 /// ENSSSCT00000019535 // ENSEMBL // ATPase, Na+/K+ transporting, beta 2 polypeptide [gene_biotype:protein_coding transcript_biotype:protein_coding] // chr12 // 100 // 100 // 26 // 26 // 0 /// GENSCAN00000005940 // ENSEMBL // cdna:genscan chromoso…
15241499	ACSL3	3.10563	3.10563	7.0481	7.24386e-06	0.000197872	100233169	acyl-CoA synthetase long-chain family member 3	NM_001143698	protein_coding]	15241499	15241499	chr15	-	114830324	114879237	28	NM_001143698 // ACSL3 // acyl-CoA synthetase long-chain family member 3 // --- // 100233169	NM_001143698 // RefSeq // Sus scrofa acyl-CoA synthetase long-chain family member 3 (ACSL3), mRNA. // chr15 // 88 // 93 // 23 // 26 // 0 /// ENSSSCT00000017665 // ENSEMBL // Sus scrofa acyl-CoA synthetase long-chain family member 3 (ACSL3), mRNA. [gene_biotype:protein_coding transcript_biotype:protein_coding] // chr15 // 100 // 93 // 26 // 26 // 0 /// FJ436389 // GenBank // Sus scrofa acyl-CoA sy…
15274660	MSLN	3.09825	3.09825	8.806	5.9949e-07	3.88637e-05	100524016	mesothelin	XM_003124695	protein_coding]	15274660	15274660	chr3	-	35684575	35687931	25	XM_003124695 // MSLN // mesothelin // --- // 100524016	XM_003124695 // RefSeq // PREDICTED: Sus scrofa mesothelin (MSLN), mRNA. // chr3 // 100 // 100 // 25 // 25 // 0 /// ENSSSCT00000008769 // ENSEMBL // mesothelin [gene_biotype:protein_coding transcript_biotype:protein_coding] // chr3 // 100 // 100 // 25 // 25 // 0 /// GENSCAN00000039935 // ENSEMBL // cdna:genscan chromosome:Sscrofa10.2:3:41436424:41451742:1 transcript_biotype:protein_coding // chr3…
15342739	ACTG2	3.09257	3.09257	6.97474	8.10513e-06	0.000214786	NA	NA	XM_003125028	protein_coding]	15342739	15342739	g335285278	+	1	888	30	---	XM_003125028 // RefSeq // PREDICTED: Sus scrofa actin, gamma 2, smooth muscle, enteric (ACTG2), mRNA. // g335285278 // 83 // 83 // 25 // 30 // 1 /// ENSSSCT00000009083 // ENSEMBL // actin, gamma 2, smooth muscle, enteric [gene_biotype:protein_coding transcript_biotype:protein_coding] // g335285278 // 83 // 83 // 25 // 30 // 1 /// GENSCAN00000037532 // ENSEMBL // cdna:genscan chromosome:Sscrofa10.…
15246386	15246386	3.08494	3.08494	11.4409	2.62656e-08	6.12712e-06	NA	NA	---	NA	15246386	15246386	chr17	+	34625629	34625865	20	---	---
15222161	BDH1	3.07532	3.07532	8.96978	4.84014e-07	3.41031e-05	NA	NA	GENSCAN00000022344	protein_coding	15222161	15222161	chr13	-	99774257	99785684	24	---	GENSCAN00000022344 // ENSEMBL // cdna:genscan chromosome:Sscrofa10.2:13:142249247:142254488:-1 transcript_biotype:protein_coding // chr13 // 100 // 75 // 18 // 18 // 0 /// XM_013982320 // RefSeq // PREDICTED: Sus scrofa 3-hydroxybutyrate dehydrogenase, type 1 (BDH1), mRNA. // chr13 // 100 // 100 // 24 // 24 // 1 /// ENSSSCT00000023845 // ENSEMBL // Uncharacterized protein [gene_biotype:protein_co…
15256375	VAV1	3.06986	3.06986	7.49726	3.69717e-06	0.000125098	100519821	vav 1 guanine nucleotide exchange factor	ENSSSCT00000014803	protein_coding]	15256375	15256375	chr2	+	50182194	50211641	21	ENSSSCT00000014803 // VAV1 // vav 1 guanine nucleotide exchange factor // --- // 100519821	ENSSSCT00000014803 // ENSEMBL // Sus scrofa vav 1 guanine nucleotide exchange factor (VAV1), mRNA. [gene_biotype:protein_coding transcript_biotype:protein_coding] // chr2 // 100 // 100 // 21 // 21 // 0 /// NM_001267833 // RefSeq // Sus scrofa vav 1 guanine nucleotide exchange factor (VAV1), mRNA. // chr2 // 100 // 100 // 21 // 21 // 1 /// GENSCAN00000032651 // ENSEMBL // cdna:genscan chromosome:S…
15214615	GALNT15	3.06742	3.06742	11.239	3.267e-08	6.77447e-06	100157572	polypeptide N-acetylgalactosaminyltransferase 15	NM_001206447	protein_coding]	15214615	15214615	chr13	+	2754445	2792993	27	NM_001206447 // GALNT15 // polypeptide N-acetylgalactosaminyltransferase 15 // 13|13 // 100157572	NM_001206447 // RefSeq // Sus scrofa polypeptide N-acetylgalactosaminyltransferase 15 (GALNT15), mRNA. // chr13 // 100 // 100 // 27 // 27 // 0 /// XM_013981388 // RefSeq // PREDICTED: Sus scrofa polypeptide N-acetylgalactosaminyltransferase 15 (GALNT15), transcript variant X1, mRNA. // chr13 // 100 // 89 // 24 // 24 // 0 /// XM_013981389 // RefSeq // PREDICTED: Sus scrofa polypeptide N-acetylgala…
15222398	UPK1B	3.06527	3.06527	9.65877	2.02863e-07	2.00678e-05	100144488	uroplakin 1B	NM_001123212	protein_coding]	15222398	15222398	chr13	-	105626113	105639771	27	NM_001123212 // UPK1B // uroplakin 1B // --- // 100144488	NM_001123212 // RefSeq // Sus scrofa uroplakin 1B (UPK1B), mRNA. // chr13 // 100 // 85 // 23 // 23 // 0 /// XM_005670179 // RefSeq // PREDICTED: Sus scrofa uroplakin 1B (UPK1B), transcript variant X3, mRNA. // chr13 // 100 // 100 // 27 // 27 // 0 /// XM_013982399 // RefSeq // PREDICTED: Sus scrofa uroplakin 1B (UPK1B), transcript variant X1, mRNA. // chr13 // 100 // 100 // 27 // 27 // 0 /// XM_01…
15279379	CEBPD	3.05493	3.05493	14.3962	1.49101e-09	1.459e-06	100153946	CCAAT/enhancer binding protein (C/EBP), delta	XM_005663091	protein_coding]	15279379	15279379	chr4	+	82893775	82894545	21	XM_005663091 // CEBPD // CCAAT/enhancer binding protein (C/EBP), delta // 4|4 // 100153946	XM_005663091 // RefSeq // PREDICTED: Sus scrofa CCAAT/enhancer binding protein (C/EBP), delta (CEBPD), mRNA. // chr4 // 100 // 100 // 21 // 21 // 0 /// ENSSSCT00000006875 // ENSEMBL // CCAAT/enhancer binding protein (C/EBP), delta [gene_biotype:protein_coding transcript_biotype:protein_coding] // chr4 // 100 // 100 // 21 // 21 // 0 /// GENSCAN00000042329 // ENSEMBL // cdna:genscan chromosome:Sscr…
15275920	ACTG2	3.02876	3.02876	7.74271	2.58783e-06	0.000101182	100520667	actin, gamma 2, smooth muscle, enteric	ENSSSCT00000009083	protein_coding]	15275920	15275920	chr3	-	63607036	63615297	9	ENSSSCT00000009083 // ACTG2 // actin, gamma 2, smooth muscle, enteric // --- // 100520667	ENSSSCT00000009083 // ENSEMBL // actin, gamma 2, smooth muscle, enteric [gene_biotype:protein_coding transcript_biotype:protein_coding] // chr3 // 100 // 100 // 9 // 9 // 0
15351479	TP23	3.02544	3.02544	7.55908	3.37704e-06	0.000117417	NA	NA	NM_001098580	protein_coding]	15351479	15351479	t649824	+	1	465	22	---	NM_001098580 // RefSeq // Sus scrofa basic proline-rich protein (TP23), mRNA. // t649824 // 82 // 82 // 18 // 22 // 1 /// NM_001101025 // RefSeq // Sus scrofa basic proline-rich protein (SL44-1), mRNA. // t649824 // 100 // 100 // 22 // 22 // 1 /// ENSSSCT00000000674 // ENSEMBL // Sus scrofa basic proline-rich protein (SL44-1), mRNA. [gene_biotype:protein_coding transcript_biotype:protein_coding] …
15284687	SLAMF7	3.00865	3.00865	9.82218	1.66206e-07	1.80983e-05	100154053	SLAM family member 7	XM_005663187	protein_coding]	15284687	15284687	chr4	-	93220455	93235041	25	XM_005663187 // SLAMF7 // SLAM family member 7 // 4|4 // 100154053	XM_005663187 // RefSeq // PREDICTED: Sus scrofa SLAM family member 7 (SLAMF7), transcript variant X2, mRNA. // chr4 // 100 // 100 // 25 // 25 // 0 /// XM_013996849 // RefSeq // PREDICTED: Sus scrofa SLAM family member 7 (SLAMF7), transcript variant X1, mRNA. // chr4 // 96 // 100 // 24 // 25 // 0 /// XM_013996850 // RefSeq // PREDICTED: Sus scrofa SLAM family member 7 (SLAMF7), transcript variant …
15344687	15344687	2.99771	2.99771	12.2039	1.1844e-08	3.94078e-06	NA	NA	---	NA	15344687	15344687	g335291703	+	1	527	25	---	---
15216180	CHL1	2.97147	2.97147	7.89739	2.07472e-06	8.68756e-05	NA	NA	XM_013981901	protein_coding]	15216180	15216180	chr13	+	48016132	48088858	40	---	XM_013981901 // RefSeq // PREDICTED: Sus scrofa cell adhesion molecule L1-like (CHL1), transcript variant X1, mRNA. // chr13 // 95 // 95 // 38 // 40 // 1 /// XM_013981902 // RefSeq // PREDICTED: Sus scrofa cell adhesion molecule L1-like (CHL1), transcript variant X2, mRNA. // chr13 // 90 // 90 // 36 // 40 // 1 /// XM_013981903 // RefSeq // PREDICTED: Sus scrofa cell adhesion molecule L1-like (CHL…
15331630	CROT	2.91652	2.91652	14.1017	1.937e-09	1.60009e-06	100521142	carnitine O-octanoyltransferase	NM_001243217	protein_coding]	15331630	15331630	chr9	-	86944447	86988993	24	NM_001243217 // CROT // carnitine O-octanoyltransferase // --- // 100521142	NM_001243217 // RefSeq // Sus scrofa carnitine O-octanoyltransferase (CROT), mRNA. // chr9 // 100 // 100 // 24 // 24 // 0 /// ENSSSCT00000016766 // ENSEMBL // Sus scrofa carnitine O-octanoyltransferase (CROT), mRNA. [gene_biotype:protein_coding transcript_biotype:protein_coding] // chr9 // 100 // 100 // 24 // 24 // 0 /// GENSCAN00000036320 // ENSEMBL // cdna:genscan chromosome:Sscrofa10.2:9:10274…
15237541	MAP2	2.90712	2.90712	9.66697	2.00831e-07	1.99631e-05	100153306	microtubule-associated protein 2	XM_003483725	protein_coding]	15237541	15237541	chr15	+	105467444	105544481	33	XM_003483725 // MAP2 // microtubule-associated protein 2 // 15|15 // 100153306	XM_003483725 // RefSeq // PREDICTED: Sus scrofa microtubule-associated protein 2 (MAP2), transcript variant X2, mRNA. // chr15 // 100 // 100 // 33 // 33 // 0 /// XM_003483727 // RefSeq // PREDICTED: Sus scrofa microtubule-associated protein 2 (MAP2), transcript variant X17, mRNA. // chr15 // 100 // 73 // 24 // 24 // 0 /// XM_005672144 // RefSeq // PREDICTED: Sus scrofa microtubule-associated prot…
15341363	SYNM	2.88051	2.88051	7.33599	4.69301e-06	0.000147929	NA	NA	XM_003353420	protein_coding]	15341363	15341363	g335279936	+	1	6414	25	---	XM_003353420 // RefSeq // PREDICTED: Sus scrofa synemin, intermediate filament protein (SYNM), mRNA. // g335279936 // 96 // 96 // 24 // 25 // 1 /// ENSSSCT00000023715 // ENSEMBL // synemin, intermediate filament protein [gene_biotype:protein_coding transcript_biotype:protein_coding] // g335279936 // 48 // 48 // 12 // 25 // 1 /// GENSCAN00000023284 // ENSEMBL // cdna:genscan chromosome:Sscrofa10.2…
15196990	DMRTA1	2.86951	2.86951	8.89834	5.31176e-07	3.62279e-05	100517627	DMRT-like family A1	XM_003121880	protein_coding]	15196990	15196990	chr1	-	209195806	209199550	22	XM_003121880 // DMRTA1 // DMRT-like family A1 // --- // 100517627	XM_003121880 // RefSeq // PREDICTED: Sus scrofa DMRT-like family A1 (DMRTA1), mRNA. // chr1 // 100 // 100 // 22 // 22 // 0 /// ENSSSCT00000005657 // ENSEMBL // Uncharacterized protein [gene_biotype:protein_coding transcript_biotype:protein_coding] // chr1 // 100 // 100 // 22 // 22 // 0 /// GENSCAN00000017505 // ENSEMBL // cdna:genscan chromosome:Sscrofa10.2:1:223545375:223549119:-1 transcript_bio…
15252861	MDFIC	2.86863	2.86863	8.66481	7.22606e-07	4.3169e-05	100192442	MyoD family inhibitor domain containing	FJ042672	protein_coding	15252861	15252861	chr18	-	29708665	29785121	23	FJ042672 // MDFIC // MyoD family inhibitor domain containing // 18|18 // 100192442	FJ042672 // GenBank // Sus scrofa I-mfa domain-containing protein mRNA, partial cds. // chr18 // 94 // 78 // 17 // 18 // 0 /// GENSCAN00000041838 // ENSEMBL // cdna:genscan chromosome:Sscrofa10.2:18:33487159:33511313:1 transcript_biotype:protein_coding // chr18 // 100 // 26 // 6 // 6 // 0 /// GENSCAN00000041849 // ENSEMBL // cdna:genscan chromosome:Sscrofa10.2:18:33277477:33313603:-1 transcript_b…
15225530	DERL3	2.83906	2.83906	9.27307	3.28116e-07	2.67359e-05	100155947	derlin 3	XM_005670904	protein_coding]	15225530	15225530	chr14	+	50885555	50887617	23	XM_005670904 // DERL3 // derlin 3 // 14|14 // 100155947	XM_005670904 // RefSeq // PREDICTED: Sus scrofa derlin 3 (DERL3), transcript variant X1, mRNA. // chr14 // 100 // 100 // 23 // 23 // 0 /// XM_005670905 // RefSeq // PREDICTED: Sus scrofa derlin 3 (DERL3), transcript variant X2, mRNA. // chr14 // 100 // 100 // 23 // 23 // 0 /// XM_005670906 // RefSeq // PREDICTED: Sus scrofa derlin 3 (DERL3), transcript variant X3, mRNA. // chr14 // 100 // 83 // 1…
15269112	TNFRSF17	2.79258	2.79258	8.77612	6.23554e-07	3.98343e-05	100517087	tumor necrosis factor receptor superfamily, member 17	XM_003124587	protein_coding]	15269112	15269112	chr3	+	27825419	27829389	24	XM_003124587 // TNFRSF17 // tumor necrosis factor receptor superfamily, member 17 // --- // 100517087	XM_003124587 // RefSeq // PREDICTED: Sus scrofa tumor necrosis factor receptor superfamily, member 17 (TNFRSF17), transcript variant X2, mRNA. // chr3 // 100 // 100 // 24 // 24 // 0 /// XM_013987724 // RefSeq // PREDICTED: Sus scrofa tumor necrosis factor receptor superfamily, member 17 (TNFRSF17), transcript variant X1, mRNA. // chr3 // 100 // 100 // 24 // 24 // 0 /// ENSSSCT00000008643 // ENSEM…
15190704	STXBP1	2.74588	2.74588	11.9394	1.55353e-08	4.47176e-06	100517927	syntaxin binding protein 1	XM_003122169	protein_coding]	15190704	15190704	chr1	+	282527722	282566109	27	XM_003122169 // STXBP1 // syntaxin binding protein 1 // --- // 100517927	XM_003122169 // RefSeq // PREDICTED: Sus scrofa syntaxin binding protein 1 (STXBP1), transcript variant X2, mRNA. // chr1 // 100 // 96 // 26 // 26 // 0 /// XM_005660443 // RefSeq // PREDICTED: Sus scrofa syntaxin binding protein 1 (STXBP1), transcript variant X1, mRNA. // chr1 // 100 // 96 // 26 // 26 // 0 /// ENSSSCT00000006177 // ENSEMBL // syntaxin binding protein 1 [gene_biotype:protein_codin…
15322618	KCTD8	2.74552	2.74552	12.0233	1.42474e-08	4.3204e-06	NA	NA	XM_013978639	protein_coding	15322618	15322618	chr8	-	29592481	29592951	22	---	XM_013978639 // RefSeq // PREDICTED: Sus scrofa potassium channel tetramerization domain containing 8 (KCTD8), mRNA. // chr8 // 95 // 95 // 21 // 22 // 1 /// GENSCAN00000048866 // ENSEMBL // cdna:genscan chromosome:Sscrofa10.2:8:36147189:36223059:1 transcript_biotype:protein_coding // chr8 // 95 // 95 // 21 // 22 // 1
15315806	MOCS1	2.72477	2.72477	7.19845	5.76675e-06	0.000169299	100154835	molybdenum cofactor synthesis 1	XM_001928708	protein_coding]	15315806	15315806	chr7	-	40358393	40391959	29	XM_001928708 // MOCS1 // molybdenum cofactor synthesis 1 // 7|7 // 100154835	XM_001928708 // RefSeq // PREDICTED: Sus scrofa molybdenum cofactor synthesis 1 (MOCS1), transcript variant X4, mRNA. // chr7 // 100 // 100 // 29 // 29 // 0 /// XM_005665942 // RefSeq // PREDICTED: Sus scrofa molybdenum cofactor synthesis 1 (MOCS1), transcript variant X1, mRNA. // chr7 // 100 // 100 // 29 // 29 // 0 /// XM_013977882 // RefSeq // PREDICTED: Sus scrofa molybdenum cofactor synthesis…
15293676	EMP1	2.72347	2.72347	11.3393	2.93022e-08	6.44002e-06	100101477	epithelial membrane protein 1	NM_001099940	NA	15293676	15293676	chr5	-	56334946	56339352	28	NM_001099940 // EMP1 // epithelial membrane protein 1 // --- // 100101477	NM_001099940 // RefSeq // Sus scrofa epithelial membrane protein 1 (EMP1), mRNA. // chr5 // 96 // 100 // 27 // 28 // 0 /// EF577081 // GenBank // Sus scrofa epithelial membrane protein 1 (EMP1) mRNA, complete cds. // chr5 // 96 // 100 // 27 // 28 // 0
15340907	15340907	2.71414	2.71414	11.3062	3.03696e-08	6.49584e-06	NA	NA	XM_001924902	protein_coding]	15340907	15340907	g311274585	+	1	727	25	---	XM_001924902 // RefSeq // PREDICTED: Sus scrofa protein-glutamine gamma-glutamyltransferase E-like (LOC100153042), transcript variant X2, mRNA. // g311274585 // 100 // 100 // 25 // 25 // 1 /// XM_013985181 // RefSeq // PREDICTED: Sus scrofa protein-glutamine gamma-glutamyltransferase E-like (LOC100153042), transcript variant X1, mRNA. // g311274585 // 100 // 100 // 25 // 25 // 1 /// ENSSSCT000000…
15303868	TMC4	2.68379	2.68379	10.8984	4.75511e-08	8.31485e-06	100521320	transmembrane channel-like 4	XM_003127416	protein_coding]	15303868	15303868	chr6	-	40585304	40599638	27	XM_003127416 // TMC4 // transmembrane channel-like 4 // --- // 100521320	XM_003127416 // RefSeq // PREDICTED: Sus scrofa transmembrane channel-like 4 (TMC4), mRNA. // chr6 // 100 // 100 // 27 // 27 // 0 /// ENSSSCT00000003627 // ENSEMBL // transmembrane channel-like 4 [gene_biotype:protein_coding transcript_biotype:protein_coding] // chr6 // 100 // 100 // 27 // 27 // 0 /// GENSCAN00000011880 // ENSEMBL // cdna:genscan chromosome:Sscrofa10.2:6:53243208:53263355:-1 tran…
15275720	CAPG	2.66635	2.66635	7.77899	2.45646e-06	9.82421e-05	100519653	capping protein (actin filament), gelsolin-like	XM_003124947	protein_coding]	15275720	15275720	chr3	-	54148993	54163461	20	XM_003124947 // CAPG // capping protein (actin filament), gelsolin-like // --- // 100519653	XM_003124947 // RefSeq // PREDICTED: Sus scrofa capping protein (actin filament), gelsolin-like (CAPG), transcript variant X2, mRNA. // chr3 // 95 // 100 // 19 // 20 // 0 /// XM_003124948 // RefSeq // PREDICTED: Sus scrofa capping protein (actin filament), gelsolin-like (CAPG), transcript variant X1, mRNA. // chr3 // 95 // 100 // 19 // 20 // 0 /// XM_003124949 // RefSeq // PREDICTED: Sus scrofa c…
15185065	FAM46A	2.66503	2.66503	7.58194	3.26624e-06	0.000115237	100156873	family with sequence similarity 46, member A	XM_001927710	protein_coding]	15185065	15185065	chr1	+	89348203	89351200	21	XM_001927710 // FAM46A // family with sequence similarity 46, member A // 1|1 // 100156873	XM_001927710 // RefSeq // PREDICTED: Sus scrofa family with sequence similarity 46, member A (FAM46A), transcript variant X1, mRNA. // chr1 // 100 // 100 // 21 // 21 // 0 /// XM_013992805 // RefSeq // PREDICTED: Sus scrofa family with sequence similarity 46, member A (FAM46A), transcript variant X2, mRNA. // chr1 // 100 // 100 // 21 // 21 // 0 /// ENSSSCT00000004931 // ENSEMBL // family with sequ…
15320856	CXCL2	2.63539	2.63539	9.31458	3.11345e-07	2.57193e-05	414904	chemokine (C-X-C motif) ligand 2	ENSSSCT00000009813	protein_coding]	15320856	15320856	chr8	+	59528574	59530500	11	ENSSSCT00000009813 // CXCL2 // chemokine (C-X-C motif) ligand 2 // --- // 414904	ENSSSCT00000009813 // ENSEMBL // Sus scrofa chemokine (C-X-C motif) ligand 2 (CXCL2), mRNA. [gene_biotype:protein_coding transcript_biotype:protein_coding] // chr8 // 100 // 100 // 11 // 11 // 0 /// ENSSSCT00000034640 // ENSEMBL // Sus scrofa chemokine (C-X-C motif) ligand 2 (CXCL2), mRNA. [gene_biotype:protein_coding transcript_biotype:protein_coding] // chr8 // 100 // 100 // 11 // 11 // 0 /// N…
15329233	FOLR2	2.62552	2.62552	8.18033	1.39517e-06	6.74227e-05	NA	NA	NM_213853	protein_coding]	15329233	15329233	chr9	-	6306934	6308207	14	---	NM_213853 // RefSeq // Sus scrofa folate receptor 2 (fetal) (FOLR2), mRNA. // chr9 // 93 // 93 // 13 // 14 // 1 /// XM_005653648 // RefSeq // PREDICTED: Sus scrofa folate receptor 2 (fetal) (FOLR2), transcript variant X1, mRNA. // chr9 // 100 // 100 // 14 // 14 // 1 /// XM_005653650 // RefSeq // PREDICTED: Sus scrofa folate receptor 2 (fetal) (FOLR2), transcript variant X2, mRNA. // chr9 // 100 /…
15221233	PPP2R3A	2.62267	2.62267	10.5512	7.04145e-08	1.07443e-05	102160080	protein phosphatase 2, regulatory subunit B, alpha	XM_013982043	protein_coding]	15221233	15221233	chr13	-	63235906	63245845	24	XM_013982043 // PPP2R3A // protein phosphatase 2, regulatory subunit B, alpha // --- // 102160080	XM_013982043 // RefSeq // PREDICTED: Sus scrofa protein phosphatase 2, regulatory subunit B, alpha (PPP2R3A), mRNA. // chr13 // 100 // 100 // 24 // 24 // 0 /// ENSSSCT00000012751 // ENSEMBL // protein phosphatase 2, regulatory subunit B'', alpha [gene_biotype:protein_coding transcript_biotype:protein_coding] // chr13 // 100 // 100 // 24 // 24 // 0 /// GENSCAN00000016437 // ENSEMBL // cdna:genscan…
15323206	SLC4A4	2.61005	2.61005	7.55401	3.40219e-06	0.000117949	503546	solute carrier family 4, sodium bicarbonate cotransporter, member 4	XM_005656522	protein_coding]	15323206	15323206	chr8	-	57822775	57933935	38	XM_005656522 // SLC4A4 // solute carrier family 4, sodium bicarbonate cotransporter, member 4 // 8|8 // 503546	XM_005656522 // RefSeq // PREDICTED: Sus scrofa solute carrier family 4, sodium bicarbonate cotransporter, member 4 (SLC4A4), transcript variant X2, mRNA. // chr8 // 94 // 84 // 30 // 32 // 0 /// XM_013989320 // RefSeq // PREDICTED: Sus scrofa solute carrier family 4, sodium bicarbonate cotransporter, member 4 (SLC4A4), transcript variant X1, mRNA. // chr8 // 94 // 89 // 32 // 34 // 0 /// XM_0139…
15316565	CTSH	2.60808	2.60808	8.70731	6.82947e-07	4.16302e-05	396969	cathepsin H	NM_213929	protein_coding]	15316565	15316565	chr7	-	54119425	54140625	34	NM_213929 // CTSH // cathepsin H // 7|7 // 396969	NM_213929 // RefSeq // Sus scrofa cathepsin H (CTSH), mRNA. // chr7 // 100 // 97 // 33 // 33 // 0 /// ENSSSCT00000001983 // ENSEMBL // Sus scrofa cathepsin H (CTSH), mRNA. [gene_biotype:protein_coding transcript_biotype:protein_coding] // chr7 // 100 // 97 // 33 // 33 // 0 /// ENSSSCT00000001985 // ENSEMBL // Sus scrofa cathepsin H (CTSH), mRNA. [gene_biotype:protein_coding transcript_biotype:pro…
15281565	SLC16A1	2.60507	2.60507	8.44425	9.71725e-07	5.25001e-05	100127159	solute carrier family 16 (monocarboxylate transporter), member 1	NM_001128445	protein_coding]	15281565	15281565	chr4	+	111879347	111914029	18	NM_001128445 // SLC16A1 // solute carrier family 16 (monocarboxylate transporter), member 1 // --- // 100127159	NM_001128445 // RefSeq // Sus scrofa solute carrier family 16 (monocarboxylate transporter), member 1 (SLC16A1), mRNA. // chr4 // 92 // 67 // 11 // 12 // 0 /// ENSSSCT00000007415 // ENSEMBL // Sus scrofa solute carrier family 16, member 1 (monocarboxylic acid transporter 1) (SLC16A1), mRNA. [gene_biotype:protein_coding transcript_biotype:protein_coding] // chr4 // 92 // 67 // 11 // 12 // 0 /// EU…
15347803	15347803	2.59067	2.59067	8.7082	6.82141e-07	4.16302e-05	NA	NA	XM_003359280	protein_coding]	15347803	15347803	g335301940	+	1	1209	25	---	XM_003359280 // RefSeq // PREDICTED: Sus scrofa chromosome 14 open reading frame, human C10orf10 (C14H10orf10), mRNA. // g335301940 // 76 // 76 // 19 // 25 // 1 /// ENSSSCT00000023877 // ENSEMBL // chromosome 10 open reading frame 10 [gene_biotype:protein_coding transcript_biotype:protein_coding] // g335301940 // 56 // 56 // 14 // 25 // 1 /// GENSCAN00000030071 // ENSEMBL // cdna:genscan chromoso…
15244296	DAB2	2.59036	2.59036	8.22139	1.31814e-06	6.43121e-05	100519746	Dab, mitogen-responsive phosphoprotein, homolog 2 (Drosophila)	XM_003133906	protein_coding]	15244296	15244296	chr16	-	21934596	22030455	26	XM_003133906 // DAB2 // Dab, mitogen-responsive phosphoprotein, homolog 2 (Drosophila) // --- // 100519746	XM_003133906 // RefSeq // PREDICTED: Sus scrofa Dab, mitogen-responsive phosphoprotein, homolog 2 (Drosophila) (DAB2), transcript variant X1, mRNA. // chr16 // 100 // 92 // 24 // 24 // 0 /// XM_005672433 // RefSeq // PREDICTED: Sus scrofa Dab, mitogen-responsive phosphoprotein, homolog 2 (Drosophila) (DAB2), transcript variant X2, mRNA. // chr16 // 100 // 85 // 22 // 22 // 0 /// XM_005672434 // R…
15318512	NPC2	2.57805	2.57805	9.6493	2.05235e-07	2.00678e-05	397410	Niemann-Pick disease, type C2	NM_214206	protein_coding]	15318512	15318512	chr7	-	105964364	105973765	27	NM_214206 // NPC2 // Niemann-Pick disease, type C2 // --- // 397410	NM_214206 // RefSeq // Sus scrofa Niemann-Pick disease, type C2 (NPC2), mRNA. // chr7 // 96 // 89 // 23 // 24 // 0 /// ENSSSCT00000002630 // ENSEMBL // Sus scrofa Niemann-Pick disease, type C2 (NPC2), mRNA. [gene_biotype:protein_coding transcript_biotype:protein_coding] // chr7 // 100 // 100 // 27 // 27 // 0 /// U62253 // GenBank // Sus scrofa 16kDa secretory protein mRNA, complete cds. // chr7 /…
15271718	DYNC2LI1	2.577	2.577	10.9604	4.43779e-08	8.00048e-06	NA	NA	NM_001244749	NA	15271718	15271718	chr3	+	90084789	90134015	25	---	NM_001244749 // RefSeq // Sus scrofa dynein, cytoplasmic 2, light intermediate chain 1 (DYNC2LI1), mRNA. // chr3 // 96 // 96 // 24 // 25 // 1
15349905	CPM	2.54632	2.54632	7.20692	5.69368e-06	0.000167978	NA	NA	XM_013991781	protein_coding]	15349905	15349905	g335308990	+	1	1054	25	---	XM_013991781 // RefSeq // PREDICTED: Sus scrofa carboxypeptidase M-like (LOC100628221), partial mRNA. // g335308990 // 72 // 72 // 18 // 25 // 1 /// XM_013997713 // RefSeq // PREDICTED: Sus scrofa carboxypeptidase M (CPM), mRNA. // g335308990 // 68 // 68 // 17 // 25 // 1 /// ENSSSCT00000027863 // ENSEMBL // carboxypeptidase M [gene_biotype:protein_coding transcript_biotype:protein_coding] // g335…
15220800	EDEM1	2.50668	2.50668	10.3526	8.85485e-08	1.21912e-05	100738285	ER degradation enhancer, mannosidase alpha-like 1	ENSSSCT00000012626	protein_coding]	15220800	15220800	chr13	-	51483236	51489878	23	ENSSSCT00000012626 // EDEM1 // ER degradation enhancer, mannosidase alpha-like 1 // --- // 100738285	ENSSSCT00000012626 // ENSEMBL // Uncharacterized protein [gene_biotype:protein_coding transcript_biotype:protein_coding] // chr13 // 100 // 100 // 23 // 23 // 0 /// GENSCAN00000003086 // ENSEMBL // cdna:genscan chromosome:Sscrofa10.2:13:68054634:68134694:1 transcript_biotype:protein_coding // chr13 // 100 // 48 // 11 // 11 // 0 /// XM_003483209 // RefSeq // PREDICTED: Sus scrofa ER degradation en…
15341191	15341191	2.50528	2.50528	8.17171	1.41195e-06	6.75023e-05	NA	NA	XM_003353243	protein_coding]	15341191	15341191	g335279170	+	1	1760	25	---	XM_003353243 // RefSeq // PREDICTED: Sus scrofa regulating synaptic membrane exocytosis protein 1 (LOC100157596), transcript variant X19, mRNA. // g335279170 // 96 // 96 // 24 // 25 // 1 /// XM_005659264 // RefSeq // PREDICTED: Sus scrofa regulating synaptic membrane exocytosis protein 1 (LOC100157596), transcript variant X18, mRNA. // g335279170 // 80 // 80 // 20 // 25 // 1 /// XM_013992638 // R…
15299447	TINAGL1	2.50379	2.50379	9.93848	1.4445e-07	1.66367e-05	100517950	tubulointerstitial nephritis antigen-like 1	XM_005665158	protein_coding]	15299447	15299447	chr6	+	60374014	60402308	27	XM_005665158 // TINAGL1 // tubulointerstitial nephritis antigen-like 1 // --- // 100517950	XM_005665158 // RefSeq // PREDICTED: Sus scrofa tubulointerstitial nephritis antigen-like 1 (TINAGL1), transcript variant X1, mRNA. // chr6 // 100 // 100 // 27 // 27 // 0 /// XM_005665159 // RefSeq // PREDICTED: Sus scrofa tubulointerstitial nephritis antigen-like 1 (TINAGL1), transcript variant X2, mRNA. // chr6 // 100 // 100 // 27 // 27 // 0 /// XM_005665160 // RefSeq // PREDICTED: Sus scrofa t…
15347235	BDH1	2.46779	2.46779	7.75642	2.53733e-06	9.99387e-05	NA	NA	XM_013982320	protein_coding	15347235	15347235	g335300159	+	1	739	25	---	XM_013982320 // RefSeq // PREDICTED: Sus scrofa 3-hydroxybutyrate dehydrogenase, type 1 (BDH1), mRNA. // g335300159 // 80 // 80 // 20 // 25 // 1 /// XR_001300499 // RefSeq // PREDICTED: Sus scrofa uncharacterized LOC100511473 (LOC100511473), transcript variant X2, misc_RNA. // g335300159 // 76 // 76 // 19 // 25 // 1 /// XR_001300500 // RefSeq // PREDICTED: Sus scrofa uncharacterized LOC100511473 …
15216634	SLC6A6	2.44037	2.44037	9.92994	1.4594e-07	1.66483e-05	106504129	solute carrier family 6 (neurotransmitter transporter), member 6	XM_013982005	protein_coding	15216634	15216634	chr13	+	58354069	58386637	21	XM_013982005 // SLC6A6 // solute carrier family 6 (neurotransmitter transporter), member 6 // --- // 106504129	XM_013982005 // RefSeq // PREDICTED: Sus scrofa solute carrier family 6 (neurotransmitter transporter), member 6 (SLC6A6), mRNA. // chr13 // 100 // 100 // 21 // 21 // 0 /// GENSCAN00000007559 // ENSEMBL // cdna:genscan scaffold:Sscrofa10.2:GL892907.2:25950:64879:1 transcript_biotype:protein_coding // chr13 // 100 // 86 // 18 // 18 // 0 /// XM_013991244 // RefSeq // PREDICTED: Sus scrofa sodium- a…
15251482	SNORA9	2.43663	2.43663	7.1259	6.43517e-06	0.000182223	NA	NA	ENSSSCT00000020613	snoRNA]	15251482	15251482	chr18	+	49160785	49160916	8	---	ENSSSCT00000020613 // ENSEMBL // Small nucleolar RNA SNORA9 [gene_biotype:snoRNA transcript_biotype:snoRNA] // chr18 // 100 // 100 // 8 // 8 // 0
15277795	ST3GAL1	2.43377	2.43377	7.97051	1.87081e-06	8.20825e-05	445537	ST3 beta-galactoside alpha-2,3-sialyltransferase 1	NM_001004047	protein_coding]	15277795	15277795	chr4	+	6695726	6705795	20	NM_001004047 // ST3GAL1 // ST3 beta-galactoside alpha-2,3-sialyltransferase 1 // --- // 445537	NM_001004047 // RefSeq // Sus scrofa ST3 beta-galactoside alpha-2,3-sialyltransferase 1 (ST3GAL1), mRNA. // chr4 // 94 // 90 // 17 // 18 // 0 /// XM_005662836 // RefSeq // PREDICTED: Sus scrofa ST3 beta-galactoside alpha-2,3-sialyltransferase 1 (ST3GAL1), transcript variant X1, mRNA. // chr4 // 100 // 100 // 20 // 20 // 0 /// XM_005662837 // RefSeq // PREDICTED: Sus scrofa ST3 beta-galactoside al…
15297331	PGLYRP1	2.42865	2.42865	9.44002	2.65979e-07	2.31515e-05	397213	peptidoglycan recognition protein 1	NM_001001260	protein_coding	15297331	15297331	chr6	+	36237357	36258990	24	NM_001001260 // PGLYRP1 // peptidoglycan recognition protein 1 // --- // 397213	NM_001001260 // RefSeq // Sus scrofa peptidoglycan recognition protein 1 (PGLYRP1), mRNA. // chr6 // 82 // 92 // 18 // 22 // 0 /// XM_003355979 // RefSeq // PREDICTED: Sus scrofa peptidoglycan recognition protein 1 (PGLYRP1), mRNA. // chr6 // 100 // 71 // 17 // 17 // 0 /// AY598969 // GenBank // Sus scrofa peptidoglycan recognition protein short isoform 1 mRNA, complete cds. // chr6 // 82 // 92 /…
15303034	CD79A	2.41255	2.41255	9.12601	3.95706e-07	3.0286e-05	100190992	CD79a molecule, immunoglobulin-associated alpha	NM_001135962	protein_coding]	15303034	15303034	chr6	-	34616593	34620152	24	NM_001135962 // CD79A // CD79a molecule, immunoglobulin-associated alpha // --- // 100190992	NM_001135962 // RefSeq // Sus scrofa CD79a molecule, immunoglobulin-associated alpha (CD79A), mRNA. // chr6 // 95 // 79 // 18 // 19 // 0 /// XM_005655890 // RefSeq // PREDICTED: Sus scrofa CD79a molecule, immunoglobulin-associated alpha (CD79A), transcript variant X2, mRNA. // chr6 // 100 // 83 // 20 // 20 // 0 /// XM_013988632 // RefSeq // PREDICTED: Sus scrofa CD79a molecule, immunoglobulin-ass…
15291749	RND1	2.4018	2.4018	7.99232	1.81416e-06	8.01846e-05	100737739	Rho family GTPase 1	XM_003481567	protein_coding]	15291749	15291749	chr5	-	13565722	13572200	24	XM_003481567 // RND1 // Rho family GTPase 1 // --- // 100737739	XM_003481567 // RefSeq // PREDICTED: Sus scrofa Rho family GTPase 1 (RND1), mRNA. // chr5 // 100 // 100 // 24 // 24 // 0 /// ENSSSCT00000000190 // ENSEMBL // Rho family GTPase 1 [gene_biotype:protein_coding transcript_biotype:protein_coding] // chr5 // 100 // 100 // 24 // 24 // 0 /// GENSCAN00000003598 // ENSEMBL // cdna:genscan chromosome:Sscrofa10.2:5:15326677:15333097:-1 transcript_biotype:pro…
15287231	NAGA	2.40088	2.40088	9.45997	2.59437e-07	2.29338e-05	100142667	N-acetylgalactosaminidase, alpha-	NM_001123222	protein_coding]	15287231	15287231	chr5	+	3122858	3130834	27	NM_001123222 // NAGA // N-acetylgalactosaminidase, alpha- // 5|5 // 100142667	NM_001123222 // RefSeq // Sus scrofa N-acetylgalactosaminidase, alpha- (NAGA), mRNA. // chr5 // 83 // 89 // 20 // 24 // 0 /// XM_003484310 // RefSeq // PREDICTED: Sus scrofa alpha-N-acetylgalactosaminidase (LOC100737177), transcript variant X2, mRNA. // chr5 // 78 // 100 // 21 // 27 // 0 /// XM_005663769 // RefSeq // PREDICTED: Sus scrofa N-acetylgalactosaminidase, alpha- (NAGA), transcript varia…
15325857	BCO2	2.39785	2.39785	6.89516	9.16298e-06	0.00023253	100517547	beta-carotene oxygenase 2	XM_003129854	protein_coding]	15325857	15325857	chr9	+	38824022	38867140	33	XM_003129854 // BCO2 // beta-carotene oxygenase 2 // --- // 100517547	XM_003129854 // RefSeq // PREDICTED: Sus scrofa beta-carotene oxygenase 2 (BCO2), transcript variant X2, mRNA. // chr9 // 100 // 100 // 33 // 33 // 0 /// XM_003129855 // RefSeq // PREDICTED: Sus scrofa beta-carotene oxygenase 2 (BCO2), transcript variant X1, mRNA. // chr9 // 100 // 100 // 33 // 33 // 0 /// XM_005667334 // RefSeq // PREDICTED: Sus scrofa beta-carotene oxygenase 2 (BCO2), transcrip…
15229317	NFIL3	2.39079	2.39079	9.19507	3.62286e-07	2.87381e-05	100153822	nuclear factor, interleukin 3 regulated	XM_001928870	protein_coding]	15229317	15229317	chr14	-	2992835	2994223	25	XM_001928870 // NFIL3 // nuclear factor, interleukin 3 regulated // 14|14 // 100153822	XM_001928870 // RefSeq // PREDICTED: Sus scrofa nuclear factor, interleukin 3 regulated (NFIL3), transcript variant X1, mRNA. // chr14 // 100 // 100 // 25 // 25 // 0 /// XM_003359020 // RefSeq // PREDICTED: Sus scrofa nuclear factor, interleukin 3 regulated (NFIL3), transcript variant X2, mRNA. // chr14 // 100 // 100 // 25 // 25 // 0 /// ENSSSCT00000010514 // ENSEMBL // nuclear factor, interleuki…
15306878	CYP4A24	2.39067	2.39067	8.34171	1.11728e-06	5.73139e-05	NA	NA	NM_214424	protein_coding]	15306878	15306878	chr6	-	117690731	117693632	28	---	NM_214424 // RefSeq // Sus scrofa cytochrome P450 4A24 (CYP4A24), mRNA. // chr6 // 86 // 86 // 24 // 28 // 1 /// XM_013999422 // RefSeq // PREDICTED: Sus scrofa cytochrome P450 4A24-like (LOC100737897), mRNA. // chr6 // 89 // 89 // 25 // 28 // 1 /// XM_013999436 // RefSeq // PREDICTED: Sus scrofa cytochrome P450 4A24-like (LOC100627844), mRNA. // chr6 // 82 // 82 // 23 // 28 // 1 /// XM_013999437…
15293066	CPM	2.38578	2.38578	7.14718	6.23104e-06	0.000178767	NA	NA	ENSSSCT00000031897	protein_coding]	15293066	15293066	chr5	-	32373610	32377964	24	---	ENSSSCT00000031897 // ENSEMBL // Uncharacterized protein [gene_biotype:protein_coding transcript_biotype:protein_coding] // chr5 // 100 // 71 // 17 // 17 // 0 /// XM_013997713 // RefSeq // PREDICTED: Sus scrofa carboxypeptidase M (CPM), mRNA. // chr5 // 100 // 100 // 24 // 24 // 1 /// GENSCAN00000050383 // ENSEMBL // cdna:genscan chromosome:Sscrofa10.2:5:35955043:36185488:-1 transcript_biotype:pr…
15348231	DAB2	2.382	2.382	7.72243	2.6645e-06	0.000102721	NA	NA	XM_003133906	NA	15348231	15348231	g335303831	+	1	2555	20	---	XM_003133906 // RefSeq // PREDICTED: Sus scrofa Dab, mitogen-responsive phosphoprotein, homolog 2 (Drosophila) (DAB2), transcript variant X1, mRNA. // g335303831 // 100 // 100 // 20 // 20 // 1 /// XM_005672434 // RefSeq // PREDICTED: Sus scrofa Dab, mitogen-responsive phosphoprotein, homolog 2 (Drosophila) (DAB2), transcript variant X3, mRNA. // g335303831 // 100 // 100 // 20 // 20 // 1 /// XM_00…
15293681	15293681	2.36811	2.36811	9.07064	4.24861e-07	3.11976e-05	NA	NA	---	NA	15293681	15293681	chr5	-	56463580	56483812	17	---	---
15276954	PLB1	2.35434	2.35434	12.1034	1.31222e-08	4.0302e-06	100519306	phospholipase B1	XM_013996241	protein_coding]	15276954	15276954	chr3	-	103554744	103573515	25	XM_013996241 // PLB1 // phospholipase B1 // --- // 100519306	XM_013996241 // RefSeq // PREDICTED: Sus scrofa phospholipase B1 (PLB1), mRNA. // chr3 // 100 // 100 // 25 // 25 // 0 /// ENSSSCT00000009346 // ENSEMBL // phospholipase B1 [gene_biotype:protein_coding transcript_biotype:protein_coding] // chr3 // 100 // 48 // 12 // 12 // 0 /// GENSCAN00000041682 // ENSEMBL // cdna:genscan chromosome:Sscrofa10.2:3:117360664:117467793:-1 transcript_biotype:protein_…
15289303	TP23	2.35236	2.35236	7.37105	4.45462e-06	0.000142287	NA	NA	NM_001098580	protein_coding]	15289303	15289303	chr5	+	57693604	57694068	1	---	NM_001098580 // RefSeq // Sus scrofa basic proline-rich protein (TP23), mRNA. // chr5 // 100 // 100 // 1 // 1 // 1 /// NM_001101025 // RefSeq // Sus scrofa basic proline-rich protein (SL44-1), mRNA. // chr5 // 100 // 100 // 1 // 1 // 1 /// ENSSSCT00000000674 // ENSEMBL // Sus scrofa basic proline-rich protein (SL44-1), mRNA. [gene_biotype:protein_coding transcript_biotype:protein_coding] // chr5 …
15243823	ANKH	2.3396	2.3396	9.36081	2.93733e-07	2.45816e-05	NA	NA	GENSCAN00000045105	protein_coding	15243823	15243823	chr16	-	3431244	3459997	28	---	GENSCAN00000045105 // ENSEMBL // cdna:genscan chromosome:Sscrofa10.2:16:4432563:4461189:-1 transcript_biotype:protein_coding // chr16 // 100 // 29 // 8 // 8 // 0 /// XM_003359727 // RefSeq // PREDICTED: Sus scrofa ANKH inorganic pyrophosphate transport regulator (ANKH), mRNA. // chr16 // 36 // 36 // 10 // 28 // 1 /// ENSSSCT00000018271 // ENSEMBL // ANKH inorganic pyrophosphate transport regulato…
15328685	PFKFB2	2.31858	2.31858	8.10118	1.55747e-06	7.21678e-05	100523270	6-phosphofructo-2-kinase/fructose-2,6-biphosphatase 2	XM_013979644	protein_coding]	15328685	15328685	chr9	+	132210258	132230912	26	XM_013979644 // PFKFB2 // 6-phosphofructo-2-kinase/fructose-2,6-biphosphatase 2 // --- // 100523270	XM_013979644 // RefSeq // PREDICTED: Sus scrofa 6-phosphofructo-2-kinase/fructose-2,6-biphosphatase 2 (PFKFB2), mRNA. // chr9 // 100 // 85 // 22 // 22 // 0 /// ENSSSCT00000017058 // ENSEMBL // 6-phosphofructo-2-kinase/fructose-2,6-biphosphatase 2 [gene_biotype:protein_coding transcript_biotype:protein_coding] // chr9 // 95 // 85 // 21 // 22 // 0 /// GENSCAN00000047789 // ENSEMBL // cdna:genscan c…
15299198	MAN1C1	2.31453	2.31453	11.0965	3.81792e-08	7.31823e-06	100524150	mannosidase, alpha, class 1C, member 1	XM_013999062	protein_coding]	15299198	15299198	chr6	+	57208014	57343683	32	XM_013999062 // MAN1C1 // mannosidase, alpha, class 1C, member 1 // --- // 100524150	XM_013999062 // RefSeq // PREDICTED: Sus scrofa mannosidase, alpha, class 1C, member 1 (MAN1C1), mRNA. // chr6 // 100 // 100 // 32 // 32 // 0 /// ENSSSCT00000026086 // ENSEMBL // mannosidase, alpha, class 1C, member 1 [gene_biotype:protein_coding transcript_biotype:protein_coding] // chr6 // 100 // 25 // 8 // 8 // 0 /// GENSCAN00000008886 // ENSEMBL // cdna:genscan chromosome:Sscrofa10.2:6:766615…
15343269	TUBA1C	2.29435	2.29435	9.54595	2.33141e-07	2.15642e-05	NA	NA	XM_013988248	NA	15343269	15343269	g335287714	+	1	1692	11	---	XM_013988248 // RefSeq // PREDICTED: Sus scrofa tubulin, alpha 1c (TUBA1C), transcript variant X1, mRNA. // g335287714 // 91 // 91 // 10 // 11 // 1
15334099	IL2RG	2.29247	2.29247	10.8179	5.20331e-08	8.6561e-06	397156	interleukin 2 receptor, gamma	NM_214083	protein_coding]	15334099	15334099	chrX	+	56853523	56857235	28	NM_214083 // IL2RG // interleukin 2 receptor, gamma // X|Xq13 // 397156	NM_214083 // RefSeq // Sus scrofa interleukin 2 receptor, gamma (IL2RG), mRNA. // chrX // 92 // 93 // 24 // 26 // 0 /// ENSSSCT00000013555 // ENSEMBL // Sus scrofa interleukin 2 receptor, gamma (IL2RG), mRNA. [gene_biotype:protein_coding transcript_biotype:protein_coding] // chrX // 100 // 100 // 28 // 28 // 0 /// ENSSSCT00000033238 // ENSEMBL // Sus scrofa interleukin 2 receptor, gamma (IL2RG), …
15201936	PSEN2	2.2902	2.2902	6.8001	1.06208e-05	0.000258569	780410	presenilin 2	NM_001078666	protein_coding]	15201936	15201936	chr10	-	14358486	14375721	15	NM_001078666 // PSEN2 // presenilin 2 // 10|10p16-p11 // 780410	NM_001078666 // RefSeq // Sus scrofa presenilin 2 (PSEN2), mRNA. // chr10 // 93 // 93 // 13 // 14 // 0 /// XM_005667948 // RefSeq // PREDICTED: Sus scrofa presenilin 2 (PSEN2), transcript variant X1, mRNA. // chr10 // 100 // 100 // 15 // 15 // 0 /// XM_005667949 // RefSeq // PREDICTED: Sus scrofa presenilin 2 (PSEN2), transcript variant X7, mRNA. // chr10 // 93 // 100 // 14 // 15 // 0 /// XM_0139…
15347567	LSS	2.28531	2.28531	6.88922	9.2475e-06	0.000233931	NA	NA	XM_003359017	protein_coding]	15347567	15347567	g335300862	+	1	1681	25	---	XM_003359017 // RefSeq // PREDICTED: Sus scrofa lanosterol synthase (2,3-oxidosqualene-lanosterol cyclase) (LSS), mRNA. // g335300862 // 72 // 72 // 18 // 25 // 1 /// ENSSSCT00000031494 // ENSEMBL // Uncharacterized protein [gene_biotype:protein_coding transcript_biotype:protein_coding] // g335300862 // 72 // 72 // 18 // 25 // 1 /// GENSCAN00000020967 // ENSEMBL // cdna:genscan chromosome:Sscrofa…
15208640	CCL23	2.27363	2.27363	7.29775	4.96847e-06	0.000153231	100516039	chemokine (C-C motif) ligand 23	XM_003131712	protein_coding]	15208640	15208640	chr12	+	37355982	37360107	27	XM_003131712 // CCL23 // chemokine (C-C motif) ligand 23 // --- // 100516039	XM_003131712 // RefSeq // PREDICTED: Sus scrofa chemokine (C-C motif) ligand 23 (CCL23), transcript variant X2, mRNA. // chr12 // 100 // 96 // 26 // 26 // 0 /// ENSSSCT00000034984 // ENSEMBL // C-C motif chemokine [gene_biotype:protein_coding transcript_biotype:protein_coding] // chr12 // 100 // 96 // 26 // 26 // 0 /// GENSCAN00000023591 // ENSEMBL // cdna:genscan chromosome:Sscrofa10.2:12:411611…
15239654	GALNT3	2.27198	2.27198	7.72536	2.65327e-06	0.000102519	100515629	polypeptide N-acetylgalactosaminyltransferase 3	XM_003133447	protein_coding]	15239654	15239654	chr15	-	67554847	67577728	29	XM_003133447 // GALNT3 // polypeptide N-acetylgalactosaminyltransferase 3 // --- // 100515629	XM_003133447 // RefSeq // PREDICTED: Sus scrofa polypeptide N-acetylgalactosaminyltransferase 3 (GALNT3), mRNA. // chr15 // 100 // 100 // 29 // 29 // 0 /// ENSSSCT00000017320 // ENSEMBL // polypeptide N-acetylgalactosaminyltransferase 3 [gene_biotype:protein_coding transcript_biotype:protein_coding] // chr15 // 100 // 100 // 29 // 29 // 0 /// GENSCAN00000007336 // ENSEMBL // cdna:genscan chromoso…
15317136	LOXL1	2.25608	2.25608	8.31277	1.16243e-06	5.87491e-05	100154899	lysyl oxidase-like 1	XM_005666170	protein_coding]	15317136	15317136	chr7	-	64908077	64931484	20	XM_005666170 // LOXL1 // lysyl oxidase-like 1 // 7|7 // 100154899	XM_005666170 // RefSeq // PREDICTED: Sus scrofa lysyl oxidase-like 1 (LOXL1), mRNA. // chr7 // 100 // 100 // 20 // 20 // 0 /// XM_013986910 // RefSeq // PREDICTED: Sus scrofa lysyl oxidase homolog 1-like (LOC100622513), partial mRNA. // chr7 // 100 // 65 // 13 // 13 // 0 /// ENSSSCT00000002143 // ENSEMBL // lysyl oxidase-like 1 [gene_biotype:protein_coding transcript_biotype:protein_coding] // ch…
15311610	RIPK3	2.25441	2.25441	7.48128	3.78502e-06	0.000126994	100153263	receptor-interacting serine-threonine kinase 3	XM_001927424	protein_coding]	15311610	15311610	chr7	+	81292128	81296185	27	XM_001927424 // RIPK3 // receptor-interacting serine-threonine kinase 3 // 7|7 // 100153263	XM_001927424 // RefSeq // PREDICTED: Sus scrofa receptor-interacting serine-threonine kinase 3 (RIPK3), mRNA. // chr7 // 96 // 89 // 23 // 24 // 0 /// ENSSSCT00000002223 // ENSEMBL // receptor-interacting serine-threonine kinase 3 [gene_biotype:protein_coding transcript_biotype:protein_coding] // chr7 // 96 // 100 // 26 // 27 // 0 /// GENSCAN00000044819 // ENSEMBL // cdna:genscan chromosome:Sscro…
15335766	GPM6B	2.2474	2.2474	8.01449	1.75847e-06	7.84467e-05	100155237	glycoprotein M6B	XM_001927816	protein_coding]	15335766	15335766	chrX	-	9548279	9698322	21	XM_001927816 // GPM6B // glycoprotein M6B // X|X // 100155237	XM_001927816 // RefSeq // PREDICTED: Sus scrofa glycoprotein M6B (GPM6B), transcript variant X1, mRNA. // chrX // 100 // 52 // 11 // 11 // 0 /// XM_003360230 // RefSeq // PREDICTED: Sus scrofa glycoprotein M6B (GPM6B), transcript variant X6, mRNA. // chrX // 100 // 67 // 14 // 14 // 0 /// XM_003360231 // RefSeq // PREDICTED: Sus scrofa glycoprotein M6B (GPM6B), transcript variant X3, mRNA. // chr…
15289424	CD69	2.2458	2.2458	6.83588	1.00452e-05	0.000248599	397165	CD69 molecule	NM_214091	protein_coding]	15289424	15289424	chr5	+	58693397	58700536	26	NM_214091 // CD69 // CD69 molecule // 5|5q25 // 397165	NM_214091 // RefSeq // Sus scrofa CD69 molecule (CD69), mRNA. // chr5 // 95 // 81 // 20 // 21 // 0 /// ENSSSCT00000000708 // ENSEMBL // Sus scrofa CD69 molecule (CD69), mRNA. [gene_biotype:protein_coding transcript_biotype:protein_coding] // chr5 // 100 // 85 // 22 // 22 // 0 /// ENSSSCT00000000709 // ENSEMBL // Sus scrofa CD69 molecule (CD69), mRNA. [gene_biotype:protein_coding transcript_biotyp…
15330152	CASP1	2.2425	2.2425	6.97603	8.08907e-06	0.000214741	397319	caspase 1, apoptosis-related cysteine peptidase	NM_214162	protein_coding	15330152	15330152	chr9	-	34926978	34959053	30	NM_214162 // CASP1 // caspase 1, apoptosis-related cysteine peptidase // --- // 397319	NM_214162 // RefSeq // Sus scrofa caspase 1, apoptosis-related cysteine peptidase (CASP1), mRNA. // chr9 // 100 // 20 // 6 // 6 // 0 /// XM_003129812 // RefSeq // PREDICTED: Sus scrofa caspase-13 (LOC100522887), transcript variant X1, mRNA. // chr9 // 100 // 70 // 21 // 21 // 0 /// XM_005667287 // RefSeq // PREDICTED: Sus scrofa caspase-13 (LOC100522887), transcript variant X3, mRNA. // chr9 // 1…
15194811	DUOX1	2.24144	2.24144	9.66985	2.00124e-07	1.99631e-05	397177	dual oxidase 1	NM_214096	protein_coding]	15194811	15194811	chr1	-	132322192	132387898	18	NM_214096 // DUOX1 // dual oxidase 1 // 1|1 // 397177	NM_214096 // RefSeq // Sus scrofa dual oxidase 1 (DUOX1), mRNA. // chr1 // 100 // 89 // 16 // 16 // 0 /// ENSSSCT00000005161 // ENSEMBL // Sus scrofa dual oxidase 1 (DUOX1), mRNA. [gene_biotype:protein_coding transcript_biotype:protein_coding] // chr1 // 94 // 100 // 17 // 18 // 0 /// ENSSSCT00000032632 // ENSEMBL // Sus scrofa dual oxidase 1 (DUOX1), mRNA. [gene_biotype:protein_coding transcript…
15347693	15347693	2.2352	2.2352	9.20871	3.56047e-07	2.8629e-05	NA	NA	NM_001243319	IG_C_gene]	15347693	15347693	g335301432	+	1	839	30	---	NM_001243319 // RefSeq // Sus scrofa immunoglobulin lambda-like polypeptide 5 (LOC100152327), mRNA. // g335301432 // 50 // 50 // 15 // 30 // 1 /// XM_003132986 // RefSeq // PREDICTED: Sus scrofa immunoglobulin lambda-like polypeptide 5 (LOC100523213), transcript variant X2, mRNA. // g335301432 // 50 // 50 // 15 // 30 // 1 /// XM_005670911 // RefSeq // PREDICTED: Sus scrofa immunoglobulin lambda-l…
15262224	CREB3L1	2.22978	2.22978	11.4822	2.51296e-08	6.08087e-06	100516663	cAMP responsive element binding protein 3-like 1	XM_003122829	protein_coding]	15262224	15262224	chr2	-	14412112	14445749	26	XM_003122829 // CREB3L1 // cAMP responsive element binding protein 3-like 1 // --- // 100516663	XM_003122829 // RefSeq // PREDICTED: Sus scrofa cAMP responsive element binding protein 3-like 1 (CREB3L1), mRNA. // chr2 // 100 // 100 // 26 // 26 // 0 /// ENSSSCT00000014487 // ENSEMBL // cAMP responsive element binding protein 3-like 1 [gene_biotype:protein_coding transcript_biotype:protein_coding] // chr2 // 100 // 100 // 26 // 26 // 0 /// GENSCAN00000045743 // ENSEMBL // cdna:genscan chromos…
15272208	SLC5A6	2.22031	2.22031	7.95635	1.90857e-06	8.28293e-05	100522014	solute carrier family 5 (sodium/multivitamin and iodide cotransporter), member 6	XM_005662664	protein_coding]	15272208	15272208	chr3	+	104359765	104366796	26	XM_005662664 // SLC5A6 // solute carrier family 5 (sodium/multivitamin and iodide cotransporter), member 6 // --- // 100522014	XM_005662664 // RefSeq // PREDICTED: Sus scrofa solute carrier family 5 (sodium/multivitamin and iodide cotransporter), member 6 (SLC5A6), transcript variant X1, mRNA. // chr3 // 100 // 100 // 26 // 26 // 0 /// XM_005662665 // RefSeq // PREDICTED: Sus scrofa solute carrier family 5 (sodium/multivitamin and iodide cotransporter), member 6 (SLC5A6), transcript variant X4, mRNA. // chr3 // 100 // 10…
15351217	LTF	2.19913	2.19913	7.98889	1.82295e-06	8.03724e-05	NA	NA	NM_214362	protein_coding]	15351217	15351217	g47523781	+	1	2578	24	---	NM_214362 // RefSeq // Sus scrofa lactotransferrin (LTF), mRNA. // g47523781 // 100 // 100 // 24 // 24 // 1 /// ENSSSCT00000030564 // ENSEMBL // lactotransferrin precursor [gene_biotype:protein_coding transcript_biotype:protein_coding] // g47523781 // 75 // 75 // 18 // 24 // 1 /// M92089 // GenBank // Sus scrofa porcine lactoferrin (PLF) mRNA, complete cds. // g47523781 // 100 // 100 // 24 // 24 …
15304501	SRM	2.17643	2.17643	11.1233	3.7074e-08	7.22069e-06	NA	NA	XM_003481950	protein_coding]	15304501	15304501	chr6	-	48024205	48027317	26	---	XM_003481950 // RefSeq // PREDICTED: Sus scrofa spermidine synthase (SRM), transcript variant X2, mRNA. // chr6 // 50 // 50 // 13 // 26 // 1 /// XM_013998975 // RefSeq // PREDICTED: Sus scrofa spermidine synthase (SRM), transcript variant X1, mRNA. // chr6 // 50 // 50 // 13 // 26 // 1 /// ENSSSCT00000029896 // ENSEMBL // spermidine synthase [gene_biotype:protein_coding transcript_biotype:protein_…
15189672	FRMPD1	2.16718	2.16718	7.19211	5.82218e-06	0.000170301	100153190	FERM and PDZ domain containing 1	XM_005660252	protein_coding]	15189672	15189672	chr1	+	249751186	250068011	31	XM_005660252 // FRMPD1 // FERM and PDZ domain containing 1 // 1|1 // 100153190	XM_005660252 // RefSeq // PREDICTED: Sus scrofa FERM and PDZ domain containing 1 (FRMPD1), mRNA. // chr1 // 100 // 94 // 29 // 29 // 0 /// ENSSSCT00000005892 // ENSEMBL // FERM and PDZ domain containing 1 [gene_biotype:protein_coding transcript_biotype:protein_coding] // chr1 // 100 // 94 // 29 // 29 // 0 /// GENSCAN00000027324 // ENSEMBL // cdna:genscan chromosome:Sscrofa10.2:1:266357577:2664266…
15259676	MZB1	2.16033	2.16033	7.93361	1.97092e-06	8.39896e-05	100522482	marginal zone B and B1 cell-specific protein	XM_003123981	protein_coding]	15259676	15259676	chr2	+	128459867	128461944	28	XM_003123981 // MZB1 // marginal zone B and B1 cell-specific protein // --- // 100522482	XM_003123981 // RefSeq // PREDICTED: Sus scrofa marginal zone B and B1 cell-specific protein (MZB1), mRNA. // chr2 // 100 // 100 // 28 // 28 // 0 /// ENSSSCT00000030384 // ENSEMBL // marginal zone B and B1 cell-specific protein [gene_biotype:protein_coding transcript_biotype:protein_coding] // chr2 // 100 // 100 // 28 // 28 // 0 /// XM_013995188 // RefSeq // PREDICTED: Sus scrofa proline-rich bas…
15266975	MZB1	2.16033	2.16033	7.93361	1.97092e-06	8.39896e-05	100522482	marginal zone B and B1 cell-specific protein	XM_003123981	protein_coding]	15266975	15266975	chr2	-	128339765	128341842	28	XM_003123981 // MZB1 // marginal zone B and B1 cell-specific protein // --- // 100522482	XM_003123981 // RefSeq // PREDICTED: Sus scrofa marginal zone B and B1 cell-specific protein (MZB1), mRNA. // chr2 // 100 // 100 // 28 // 28 // 0 /// XM_013995188 // RefSeq // PREDICTED: Sus scrofa proline-rich basic protein 1 (PROB1), mRNA. // chr2 // 100 // 100 // 28 // 28 // 0 /// ENSSSCT00000030384 // ENSEMBL // marginal zone B and B1 cell-specific protein [gene_biotype:protein_coding transcr…
15313957	TXNDC5	2.15919	2.15919	9.8372	1.63209e-07	1.80983e-05	100156354	thioredoxin domain containing 5 (endoplasmic reticulum)	XM_005656211	protein_coding	15313957	15313957	chr7	-	5242226	5282891	22	XM_005656211 // TXNDC5 // thioredoxin domain containing 5 (endoplasmic reticulum) // 7|7 // 100156354	XM_005656211 // RefSeq // PREDICTED: Sus scrofa thioredoxin domain containing 5 (endoplasmic reticulum) (TXNDC5), mRNA. // chr7 // 100 // 41 // 9 // 9 // 0 /// GENSCAN00000012280 // ENSEMBL // cdna:genscan chromosome:Sscrofa10.2:7:5316118:5327686:-1 transcript_biotype:protein_coding // chr7 // 100 // 36 // 8 // 8 // 0 /// XM_005656212 // RefSeq // PREDICTED: Sus scrofa thioredoxin domain-containi…
15203728	FOXO1	2.15279	2.15279	10.1127	1.17348e-07	1.44907e-05	NA	NA	ENSSSCT00000035744	protein_coding]	15203728	15203728	chr11	+	15079672	15081009	22	---	ENSSSCT00000035744 // ENSEMBL // Sus scrofa forkhead box O1 (FOXO1), mRNA. [gene_biotype:protein_coding transcript_biotype:protein_coding] // chr11 // 100 // 100 // 22 // 22 // 0 /// GENSCAN00000031975 // ENSEMBL // cdna:genscan chromosome:Sscrofa10.2:11:15548898:15559272:-1 transcript_biotype:protein_coding // chr11 // 100 // 100 // 22 // 22 // 0 /// NM_214014 // RefSeq // Sus scrofa forkhead bo…
15228239	WBP1L	2.1493	2.1493	11.0638	3.95792e-08	7.46582e-06	100151782	WW domain binding protein 1-like	XM_001929157	protein_coding]	15228239	15228239	chr14	+	118861339	118874214	22	XM_001929157 // WBP1L // WW domain binding protein 1-like // 14|14 // 100151782	XM_001929157 // RefSeq // PREDICTED: Sus scrofa WW domain binding protein 1-like (WBP1L), transcript variant X1, mRNA. // chr14 // 100 // 100 // 22 // 22 // 0 /// XM_005657452 // RefSeq // PREDICTED: Sus scrofa WW domain binding protein 1-like (WBP1L), transcript variant X2, mRNA. // chr14 // 100 // 100 // 22 // 22 // 0 /// ENSSSCT00000031259 // ENSEMBL // WW domain binding protein 1-like [gene_b…
15198716	STOM	2.14215	2.14215	7.63763	3.0121e-06	0.000110233	100627513	stomatin	XM_013993819	protein_coding]	15198716	15198716	chr1	-	274982993	275004479	24	XM_013993819 // STOM // stomatin // --- // 100627513	XM_013993819 // RefSeq // PREDICTED: Sus scrofa stomatin (STOM), mRNA. // chr1 // 100 // 100 // 24 // 24 // 0 /// ENSSSCT00000006067 // ENSEMBL // stomatin [gene_biotype:protein_coding transcript_biotype:protein_coding] // chr1 // 100 // 88 // 21 // 21 // 0 /// GENSCAN00000002640 // ENSEMBL // cdna:genscan chromosome:Sscrofa10.2:1:293506321:293528492:-1 transcript_biotype:protein_coding // chr1 /…
15264930	SLC35E1	2.12929	2.12929	8.58014	8.09114e-07	4.60407e-05	100512396	solute carrier family 35, member E1	XM_003123474	protein_coding]	15264930	15264930	chr2	-	61104481	61121417	25	XM_003123474 // SLC35E1 // solute carrier family 35, member E1 // --- // 100512396	XM_003123474 // RefSeq // PREDICTED: Sus scrofa solute carrier family 35, member E1 (SLC35E1), mRNA. // chr2 // 100 // 100 // 25 // 25 // 0 /// ENSSSCT00000015140 // ENSEMBL // solute carrier family 35, member E1 [gene_biotype:protein_coding transcript_biotype:protein_coding] // chr2 // 100 // 100 // 25 // 25 // 0 /// GENSCAN00000038316 // ENSEMBL // cdna:genscan chromosome:Sscrofa10.2:2:60624410…
15339397	FLVCR2	2.12834	2.12834	8.03799	1.70139e-06	7.73405e-05	NA	NA	NM_001142840	protein_coding	15339397	15339397	g218664486	+	1	3353	25	---	NM_001142840 // RefSeq // Sus scrofa feline leukemia virus subgroup C cellular receptor family, member 2 (FLVCR2), mRNA. // g218664486 // 100 // 100 // 25 // 25 // 1 /// XM_005656428 // RefSeq // PREDICTED: Sus scrofa feline leukemia virus subgroup C cellular receptor family, member 2 (FLVCR2), transcript variant X1, mRNA. // g218664486 // 88 // 88 // 22 // 25 // 1 /// XM_013989184 // RefSeq // P…
15262744	HTATIP2	2.12752	2.12752	7.75722	2.53443e-06	9.99387e-05	NA	NA	XM_003122920	protein_coding]	15262744	15262744	chr2	-	36451745	36456143	27	---	XM_003122920 // RefSeq // PREDICTED: Sus scrofa HIV-1 Tat interactive protein 2, 30kDa (HTATIP2), mRNA. // chr2 // 100 // 100 // 27 // 27 // 1 /// ENSSSCT00000014578 // ENSEMBL // HIV-1 Tat interactive protein 2, 30kDa [gene_biotype:protein_coding transcript_biotype:protein_coding] // chr2 // 100 // 100 // 27 // 27 // 1 /// GENSCAN00000018518 // ENSEMBL // cdna:genscan chromosome:Sscrofa10.2:2:41…
15266073	ARRDC3	2.12519	2.12519	7.0891	6.80512e-06	0.000189122	100520233	arrestin domain containing 3	XM_003123783	protein_coding]	15266073	15266073	chr2	-	87739789	87751839	32	XM_003123783 // ARRDC3 // arrestin domain containing 3 // --- // 100520233	XM_003123783 // RefSeq // PREDICTED: Sus scrofa arrestin domain containing 3 (ARRDC3), transcript variant X1, mRNA. // chr2 // 100 // 100 // 32 // 32 // 0 /// XM_013994979 // RefSeq // PREDICTED: Sus scrofa arrestin domain containing 3 (ARRDC3), transcript variant X3, mRNA. // chr2 // 100 // 88 // 28 // 28 // 0 /// XR_001307093 // RefSeq // PREDICTED: Sus scrofa arrestin domain containing 3 (ARRD…
15321006	TLR2	2.12357	2.12357	7.27867	5.11227e-06	0.000155814	396623	toll-like receptor 2	NM_213761	protein_coding]	15321006	15321006	chr8	+	64387243	64397290	25	NM_213761 // TLR2 // toll-like receptor 2 // --- // 396623	NM_213761 // RefSeq // Sus scrofa toll-like receptor 2 (TLR2), mRNA. // chr8 // 96 // 100 // 24 // 25 // 0 /// XM_005653576 // RefSeq // PREDICTED: Sus scrofa toll-like receptor 2 (TLR2), transcript variant X1, mRNA. // chr8 // 100 // 36 // 9 // 9 // 0 /// XM_005653577 // RefSeq // PREDICTED: Sus scrofa toll-like receptor 2 (TLR2), transcript variant X3, mRNA. // chr8 // 100 // 36 // 9 // 9 // 0 …
15240525	MFSD6	2.12074	2.12074	10.5356	7.16837e-08	1.08541e-05	100037960	major facilitator superfamily domain containing 6	NM_001097457	protein_coding]	15240525	15240525	chr15	-	89596514	89653480	29	NM_001097457 // MFSD6 // major facilitator superfamily domain containing 6 // --- // 100037960	NM_001097457 // RefSeq // Sus scrofa major facilitator superfamily domain containing 6 (MFSD6), mRNA. // chr15 // 100 // 86 // 25 // 25 // 0 /// XM_005672030 // RefSeq // PREDICTED: Sus scrofa major facilitator superfamily domain containing 6 (MFSD6), transcript variant X1, mRNA. // chr15 // 100 // 100 // 29 // 29 // 0 /// XM_005672031 // RefSeq // PREDICTED: Sus scrofa major facilitator superfam…
15345215	ELOVL6	2.10218	2.10218	9.42588	2.70719e-07	2.32449e-05	NA	NA	XM_013978957	protein_coding]	15345215	15345215	g335293957	+	1	601	25	---	XM_013978957 // RefSeq // PREDICTED: Sus scrofa ELOVL fatty acid elongase 6 (ELOVL6), mRNA. // g335293957 // 40 // 40 // 10 // 25 // 1 /// AB529461 // GenBank // Sus scrofa ELOVL6 mRNA for elongation of long chain fatty acids, partial cds. // g335293957 // 36 // 36 // 9 // 25 // 1 /// ENSSSCT00000024189 // ENSEMBL // ELOVL fatty acid elongase 6 [gene_biotype:protein_coding transcript_biotype:prot…
15340463	15340463	2.1011	2.1011	10.4415	7.98814e-08	1.15279e-05	NA	NA	XM_013979790	protein_coding	15340463	15340463	g311264660	+	1	1076	25	---	XM_013979790 // RefSeq // PREDICTED: Sus scrofa semaphorin-3C-like (LOC100736872), mRNA. // g311264660 // 100 // 100 // 25 // 25 // 1 /// ENSSSCT00000031885 // ENSEMBL // ensembl:novel chromosome:Sscrofa10.2:9:109778807:109802600:-1 gene:ENSSSCG00000023784 gene_biotype:protein_coding transcript_biotype:protein_coding // g311264660 // 100 // 100 // 25 // 25 // 1 /// GENSCAN00000005591 // ENSEMBL /…
15218761	KCNJ15	2.09833	2.09833	7.04324	7.29783e-06	0.000198893	100152071	potassium channel, inwardly rectifying subfamily J, member 15	XM_005670338	protein_coding]	15218761	15218761	chr13	+	142440893	142442020	21	XM_005670338 // KCNJ15 // potassium channel, inwardly rectifying subfamily J, member 15 // 13|13 // 100152071	XM_005670338 // RefSeq // PREDICTED: Sus scrofa potassium channel, inwardly rectifying subfamily J, member 15 (KCNJ15), transcript variant X2, mRNA. // chr13 // 100 // 100 // 21 // 21 // 0 /// XM_005670339 // RefSeq // PREDICTED: Sus scrofa potassium channel, inwardly rectifying subfamily J, member 15 (KCNJ15), transcript variant X3, mRNA. // chr13 // 100 // 100 // 21 // 21 // 0 /// XM_005670340 …
15222718	HSPA13	2.09659	2.09659	7.28551	5.06022e-06	0.000155077	100152073	heat shock protein 70kDa family, member 13	XM_001924920	protein_coding]	15222718	15222718	chr13	-	129059143	129068166	26	XM_001924920 // HSPA13 // heat shock protein 70kDa family, member 13 // 13|13 // 100152073	XM_001924920 // RefSeq // PREDICTED: Sus scrofa heat shock protein 70kDa family, member 13 (HSPA13), transcript variant X1, mRNA. // chr13 // 100 // 100 // 26 // 26 // 0 /// XM_005670297 // RefSeq // PREDICTED: Sus scrofa heat shock protein 70kDa family, member 13 (HSPA13), transcript variant X2, mRNA. // chr13 // 100 // 100 // 26 // 26 // 0 /// ENSSSCT00000013138 // ENSEMBL // heat shock protein…
15230401	ORAI1	2.09528	2.09528	7.80942	2.35176e-06	9.56515e-05	100154923	ORAI calcium release-activated calcium modulator 1	NM_001173519	protein_coding	15230401	15230401	chr14	-	31066124	31082030	20	NM_001173519 // ORAI1 // ORAI calcium release-activated calcium modulator 1 // 14|14 // 100154923	NM_001173519 // RefSeq // Sus scrofa ORAI calcium release-activated calcium modulator 1 (ORAI1), mRNA. // chr14 // 94 // 90 // 17 // 18 // 0 /// FJ800378 // GenBank // Sus scrofa calcium release-activated calcium modulator 1 (ORAI1) mRNA, complete cds. // chr14 // 94 // 90 // 17 // 18 // 0 /// GENSCAN00000016230 // ENSEMBL // cdna:genscan chromosome:Sscrofa10.2:14:32882659:32883060:-1 transcript_…
15183302	SOD2	2.09212	2.09212	7.25894	5.26559e-06	0.000159271	100154319	superoxide dismutase 2, mitochondrial	NM_214127	protein_coding]	15183302	15183302	chr1	+	8803672	8813898	21	NM_214127 // SOD2 // superoxide dismutase 2, mitochondrial // 1|1 // 100154319	NM_214127 // RefSeq // Sus scrofa superoxide dismutase 2, mitochondrial (SOD2), mRNA. // chr1 // 90 // 100 // 19 // 21 // 0 /// ENSSSCT00000031745 // ENSEMBL // superoxide dismutase 2, mitochondrial [gene_biotype:protein_coding transcript_biotype:protein_coding] // chr1 // 100 // 100 // 21 // 21 // 0 /// ENSSSCT00000034561 // ENSEMBL // superoxide dismutase 2, mitochondrial [gene_biotype:protein_…
15263946	CNN1	2.08754	2.08754	7.37647	4.4189e-06	0.000141712	NA	NA	NM_213878	protein_coding]	15263946	15263946	chr2	-	52229462	52231583	22	---	NM_213878 // RefSeq // Sus scrofa calponin 1, basic, smooth muscle (CNN1), mRNA. // chr2 // 91 // 91 // 20 // 22 // 1 /// XM_013987363 // RefSeq // PREDICTED: Sus scrofa calponin 1, basic, smooth muscle (CNN1), transcript variant X2, mRNA. // chr2 // 91 // 91 // 20 // 22 // 1 /// ENSSSCT00000014869 // ENSEMBL // Sus scrofa calponin 1, basic, smooth muscle (CNN1), mRNA. [gene_biotype:protein_codin…
15245480	ZDHHC2	2.08639	2.08639	7.40941	4.2084e-06	0.000136423	100516118	zinc finger, DHHC-type containing 2	XM_013984983	protein_coding]	15245480	15245480	chr17	+	4632474	4668850	29	XM_013984983 // ZDHHC2 // zinc finger, DHHC-type containing 2 // --- // 100516118	XM_013984983 // RefSeq // PREDICTED: Sus scrofa zinc finger, DHHC-type containing 2 (ZDHHC2), mRNA. // chr17 // 100 // 100 // 29 // 29 // 0 /// ENSSSCT00000007647 // ENSEMBL // zinc finger, DHHC-type containing 2 [gene_biotype:protein_coding transcript_biotype:protein_coding] // chr17 // 100 // 100 // 29 // 29 // 0 /// ENSSSCT00000025773 // ENSEMBL // zinc finger, DHHC-type containing 2 [gene_bio…
15259714	CYSTM1	2.08509	2.08509	11.4587	2.57702e-08	6.12712e-06	100521956	cysteine-rich transmembrane module containing 1	XM_005661733	protein_coding]	15259714	15259714	chr2	+	128973298	129017574	25	XM_005661733 // CYSTM1 // cysteine-rich transmembrane module containing 1 // --- // 100521956	XM_005661733 // RefSeq // PREDICTED: Sus scrofa cysteine-rich transmembrane module containing 1 (CYSTM1), transcript variant X9, mRNA. // chr2 // 100 // 48 // 12 // 12 // 0 /// XM_013995210 // RefSeq // PREDICTED: Sus scrofa cysteine-rich transmembrane module containing 1 (CYSTM1), transcript variant X2, mRNA. // chr2 // 100 // 100 // 25 // 25 // 1 /// ENSSSCT00000015690 // ENSEMBL // cysteine-ri…
15280927	ADAMTSL4	2.08396	2.08396	11.1462	3.61522e-08	7.12351e-06	100514576	ADAMTS-like 4	XM_005663500	protein_coding]	15280927	15280927	chr4	+	102498914	102506582	30	XM_005663500 // ADAMTSL4 // ADAMTS-like 4 // --- // 100514576	XM_005663500 // RefSeq // PREDICTED: Sus scrofa ADAMTS-like 4 (ADAMTSL4), transcript variant X6, mRNA. // chr4 // 100 // 97 // 29 // 29 // 0 /// XM_013997190 // RefSeq // PREDICTED: Sus scrofa ADAMTS-like 4 (ADAMTSL4), transcript variant X1, mRNA. // chr4 // 100 // 97 // 29 // 29 // 0 /// XM_013997191 // RefSeq // PREDICTED: Sus scrofa ADAMTS-like 4 (ADAMTSL4), transcript variant X2, mRNA. // chr…
15184389	NT5E	2.04998	2.04998	8.74343	6.51049e-07	4.0616e-05	100157995	5-nucleotidase, ecto (CD73)	ENSSSCT00000004745	protein_coding]	15184389	15184389	chr1	+	56620962	56645426	27	ENSSSCT00000004745 // NT5E // 5-nucleotidase, ecto (CD73) // 1|1 // 100157995	ENSSSCT00000004745 // ENSEMBL // 5'-nucleotidase, ecto (CD73) [gene_biotype:protein_coding transcript_biotype:protein_coding] // chr1 // 100 // 100 // 27 // 27 // 0 /// GENSCAN00000034242 // ENSEMBL // cdna:genscan chromosome:Sscrofa10.2:1:60831951:60838999:1 transcript_biotype:protein_coding // chr1 // 100 // 33 // 9 // 9 // 0 /// XM_001927095 // RefSeq // PREDICTED: Sus scrofa 5-nucleotidase, e…
15330668	USP2	2.04251	2.04251	6.99268	7.885e-06	0.000210818	100520041	ubiquitin specific peptidase 2	XM_003129939	protein_coding]	15330668	15330668	chr9	-	45174159	45180861	23	XM_003129939 // USP2 // ubiquitin specific peptidase 2 // --- // 100520041	XM_003129939 // RefSeq // PREDICTED: Sus scrofa ubiquitin specific peptidase 2 (USP2), transcript variant X2, mRNA. // chr9 // 100 // 91 // 21 // 21 // 0 /// XM_003357325 // RefSeq // PREDICTED: Sus scrofa ubiquitin specific peptidase 2 (USP2), transcript variant X4, mRNA. // chr9 // 100 // 100 // 23 // 23 // 0 /// XM_005667433 // RefSeq // PREDICTED: Sus scrofa ubiquitin specific peptidase 2 (US…
15290741	ACSS3	2.04	2.04	7.13345	6.36201e-06	0.000180793	100512104	acyl-CoA synthetase short-chain family member 3	XM_003481763	protein_coding]	15290741	15290741	chr5	+	94236008	94404011	26	XM_003481763 // ACSS3 // acyl-CoA synthetase short-chain family member 3 // --- // 100512104	XM_003481763 // RefSeq // PREDICTED: Sus scrofa acyl-CoA synthetase short-chain family member 3 (ACSS3), mRNA. // chr5 // 100 // 92 // 24 // 24 // 0 /// ENSSSCT00000001027 // ENSEMBL // acyl-CoA synthetase short-chain family member 3 [gene_biotype:protein_coding transcript_biotype:protein_coding] // chr5 // 100 // 92 // 24 // 24 // 0 /// GENSCAN00000016979 // ENSEMBL // cdna:genscan chromosome:Ss…
15350967	PTGER4	2.03825	2.03825	7.02558	7.4975e-06	0.00020272	NA	NA	XM_005659092	protein_coding]	15350967	15350967	g335310958	+	1	1763	25	---	XM_005659092 // RefSeq // PREDICTED: Sus scrofa prostaglandin E receptor 4 (subtype EP4) (PTGER4), mRNA. // g335310958 // 100 // 100 // 25 // 25 // 1 /// ENSSSCT00000030022 // ENSEMBL // prostaglandin E receptor 4 (subtype EP4) [gene_biotype:protein_coding transcript_biotype:protein_coding] // g335310958 // 100 // 100 // 25 // 25 // 1 /// GENSCAN00000002107 // ENSEMBL // cdna:genscan scaffold:Ssc…
15183689	CITED2	2.03543	2.03543	9.46484	2.57864e-07	2.28793e-05	100156022	Cbp/p300-interacting transactivator, with Glu/Asp-rich carboxy-terminal domain, 2	XM_001925774	protein_coding]	15183689	15183689	chr1	+	26499015	26499836	24	XM_001925774 // CITED2 // Cbp/p300-interacting transactivator, with Glu/Asp-rich carboxy-terminal domain, 2 // 1|1 // 100156022	XM_001925774 // RefSeq // PREDICTED: Sus scrofa Cbp/p300-interacting transactivator, with Glu/Asp-rich carboxy-terminal domain, 2 (CITED2), mRNA. // chr1 // 100 // 100 // 24 // 24 // 0 /// ENSSSCT00000004577 // ENSEMBL // Cbp/p300-interacting transactivator, with Glu/Asp-rich carboxy-terminal domain, 2 [gene_biotype:protein_coding transcript_biotype:protein_coding] // chr1 // 100 // 100 // 24 // …
15323190	JCHAIN	2.0353	2.0353	8.65864	7.28571e-07	4.33093e-05	100625252	joining chain of multimeric IgA and IgM	XM_003356961	protein_coding]	15323190	15323190	chr8	-	57357800	57366534	27	XM_003356961 // JCHAIN // joining chain of multimeric IgA and IgM // --- // 100625252	XM_003356961 // RefSeq // PREDICTED: Sus scrofa joining chain of multimeric IgA and IgM (JCHAIN), mRNA. // chr8 // 100 // 100 // 27 // 27 // 0 /// ENSSSCT00000009792 // ENSEMBL // joining chain of multimeric IgA and IgM [gene_biotype:protein_coding transcript_biotype:protein_coding] // chr8 // 100 // 100 // 27 // 27 // 0 /// ENSSSCT00000033582 // ENSEMBL // joining chain of multimeric IgA and IgM…
15330595	HYOU1	2.02951	2.02951	7.42645	4.10363e-06	0.000134482	100516870	hypoxia up-regulated 1	XM_003129922	protein_coding]	15330595	15330595	chr9	-	44856225	44867504	22	XM_003129922 // HYOU1 // hypoxia up-regulated 1 // --- // 100516870	XM_003129922 // RefSeq // PREDICTED: Sus scrofa hypoxia up-regulated 1 (HYOU1), transcript variant X3, mRNA. // chr9 // 100 // 100 // 22 // 22 // 0 /// XM_005667416 // RefSeq // PREDICTED: Sus scrofa hypoxia up-regulated 1 (HYOU1), transcript variant X1, mRNA. // chr9 // 100 // 100 // 22 // 22 // 0 /// XM_005667419 // RefSeq // PREDICTED: Sus scrofa hypoxia up-regulated 1 (HYOU1), transcript vari…
15348977	15348977	2.02909	2.02909	7.2283	5.51342e-06	0.000164517	NA	NA	XM_003360515	protein_coding]	15348977	15348977	g335306768	+	1	2039	25	---	XM_003360515 // RefSeq // PREDICTED: Sus scrofa glucose-6-phosphate 1-dehydrogenase (LOC100622986), mRNA. // g335306768 // 100 // 100 // 25 // 25 // 1 /// ENSSSCT00000027501 // ENSEMBL // glucose-6-phosphate dehydrogenase [gene_biotype:protein_coding transcript_biotype:protein_coding] // g335306768 // 80 // 80 // 20 // 25 // 1 /// GENSCAN00000044854 // ENSEMBL // cdna:genscan chromosome:Sscrofa10…
15242703	GHR	2.0255	2.0255	8.86432	5.55324e-07	3.67496e-05	397488	growth hormone receptor	NM_214254	protein_coding]	15242703	15242703	chr16	+	24580777	24757905	28	NM_214254 // GHR // growth hormone receptor // 16|16 // 397488	NM_214254 // RefSeq // Sus scrofa growth hormone receptor (GHR), mRNA. // chr16 // 100 // 86 // 24 // 24 // 0 /// XM_013990636 // RefSeq // PREDICTED: Sus scrofa growth hormone receptor (GHR), transcript variant X1, mRNA. // chr16 // 100 // 86 // 24 // 24 // 0 /// XM_013990637 // RefSeq // PREDICTED: Sus scrofa growth hormone receptor (GHR), transcript variant X2, mRNA. // chr16 // 100 // 79 // 2…
15348467	NECAB3	2.01371	2.01371	7.72063	2.67141e-06	0.000102723	NA	NA	XM_013985273	protein_coding]	15348467	15348467	g335304706	+	1	918	25	---	XM_013985273 // RefSeq // PREDICTED: Sus scrofa N-terminal EF-hand calcium binding protein 3 (NECAB3), mRNA. // g335304706 // 84 // 84 // 21 // 25 // 1 /// ENSSSCT00000027481 // ENSEMBL // N-terminal EF-hand calcium binding protein 3 [gene_biotype:protein_coding transcript_biotype:protein_coding] // g335304706 // 84 // 84 // 21 // 25 // 1 /// GENSCAN00000006529 // ENSEMBL // cdna:genscan chromoso…
15224124	RHOF	2.00915	2.00915	7.30586	4.90867e-06	0.00015211	100144500	ras homolog family member F (in filopodia)	NM_001123190	protein_coding]	15224124	15224124	chr14	+	30950303	30961998	22	NM_001123190 // RHOF // ras homolog family member F (in filopodia) // --- // 100144500	NM_001123190 // RefSeq // Sus scrofa ras homolog family member F (in filopodia) (RHOF), mRNA. // chr14 // 95 // 86 // 18 // 19 // 0 /// XM_005670617 // RefSeq // PREDICTED: Sus scrofa ras homolog family member F (in filopodia) (RHOF), transcript variant X8, mRNA. // chr14 // 100 // 82 // 18 // 18 // 0 /// XM_005670619 // RefSeq // PREDICTED: Sus scrofa ras homolog family member F (in filopodia) (…
15217775	TNK2	2.008	2.008	11.153	3.58854e-08	7.12351e-06	100513310	tyrosine kinase, non-receptor, 2	XM_005670126	protein_coding]	15217775	15217775	chr13	+	100885087	100926825	24	XM_005670126 // TNK2 // tyrosine kinase, non-receptor, 2 // --- // 100513310	XM_005670126 // RefSeq // PREDICTED: Sus scrofa tyrosine kinase, non-receptor, 2 (TNK2), transcript variant X7, mRNA. // chr13 // 100 // 100 // 24 // 24 // 0 /// XM_005670131 // RefSeq // PREDICTED: Sus scrofa tyrosine kinase, non-receptor, 2 (TNK2), transcript variant X10, mRNA. // chr13 // 100 // 92 // 22 // 22 // 0 /// XM_013982349 // RefSeq // PREDICTED: Sus scrofa tyrosine kinase, non-recept…
15259657	TMEM173	2.00356	2.00356	8.56015	8.31093e-07	4.69567e-05	100217389	transmembrane protein 173	NM_001142838	protein_coding]	15259657	15259657	chr2	+	128410020	128416999	26	NM_001142838 // TMEM173 // transmembrane protein 173 // --- // 100217389	NM_001142838 // RefSeq // Sus scrofa transmembrane protein 173 (TMEM173), mRNA. // chr2 // 95 // 81 // 20 // 21 // 0 /// XM_005661703 // RefSeq // PREDICTED: Sus scrofa transmembrane protein 173 (TMEM173), transcript variant X3, mRNA. // chr2 // 100 // 92 // 24 // 24 // 0 /// XM_005661704 // RefSeq // PREDICTED: Sus scrofa transmembrane protein 173 (TMEM173), transcript variant X1, mRNA. // chr2 …
15349427	15349427	1.98957	1.98957	9.18203	3.68357e-07	2.91233e-05	NA	NA	XM_013991367	NA	15349427	15349427	g335307783	+	1	616	25	---	XM_013991367 // RefSeq // PREDICTED: Sus scrofa guanine nucleotide-binding protein subunit beta-4-like (LOC100627519), mRNA. // g335307783 // 80 // 80 // 20 // 25 // 1
15211619	STAT3	1.98401	1.98401	11.2198	3.33612e-08	6.77447e-06	733648	signal transducer and activator of transcription 3 (acute-phase response factor)	NM_001044580	protein_coding]	15211619	15211619	chr12	-	18246329	18310664	8	NM_001044580 // STAT3 // signal transducer and activator of transcription 3 (acute-phase response factor) // 12|12 // 733648	NM_001044580 // RefSeq // Sus scrofa signal transducer and activator of transcription 3 (acute-phase response factor) (STAT3), mRNA. // chr12 // 100 // 88 // 7 // 7 // 0 /// XM_005668827 // RefSeq // PREDICTED: Sus scrofa signal transducer and activator of transcription 3 (acute-phase response factor) (STAT3), transcript variant X1, mRNA. // chr12 // 100 // 100 // 8 // 8 // 0 /// XM_005668828 // …
15345883	CSRP1	1.98308	1.98308	7.58732	3.24073e-06	0.000114927	NA	NA	XM_003357676	protein_coding]	15345883	15345883	g335296248	+	1	1381	30	---	XM_003357676 // RefSeq // PREDICTED: Sus scrofa cysteine and glycine-rich protein 1 (CSRP1), mRNA. // g335296248 // 97 // 97 // 29 // 30 // 1 /// ENSSSCT00000026397 // ENSEMBL // cysteine and glycine-rich protein 1 [gene_biotype:protein_coding transcript_biotype:protein_coding] // g335296248 // 97 // 97 // 29 // 30 // 1 /// GENSCAN00000051178 // ENSEMBL // cdna:genscan chromosome:Sscrofa10.2:10:2…
15248234	PRNP	1.97987	1.97987	13.282	4.11911e-09	2.53019e-06	494014	prion protein	NM_001008687	protein_coding]	15248234	15248234	chr17	-	13140304	13151006	24	NM_001008687 // PRNP // prion protein // 17|17 // 494014	NM_001008687 // RefSeq // Sus scrofa prion protein (PRNP), mRNA. // chr17 // 91 // 46 // 10 // 11 // 0 /// XM_005672669 // RefSeq // PREDICTED: Sus scrofa prion protein (PRNP), transcript variant X1, mRNA. // chr17 // 96 // 100 // 23 // 24 // 0 /// XM_013985024 // RefSeq // PREDICTED: Sus scrofa prion protein (PRNP), transcript variant X2, mRNA. // chr17 // 92 // 54 // 12 // 13 // 0 /// XM_013985…
15218982	DPH3	1.97377	1.97377	7.12074	6.48574e-06	0.000183438	100156362	diphthamide biosynthesis 3	NM_001243616	protein_coding]	15218982	15218982	chr13	-	2817468	2819946	27	NM_001243616 // DPH3 // diphthamide biosynthesis 3 // 13|13 // 100156362	NM_001243616 // RefSeq // Sus scrofa diphthamide biosynthesis 3 (DPH3), mRNA. // chr13 // 100 // 100 // 27 // 27 // 0 /// XM_005669287 // RefSeq // PREDICTED: Sus scrofa diphthamide biosynthesis 3 (DPH3), transcript variant X1, mRNA. // chr13 // 100 // 67 // 18 // 18 // 0 /// ENSSSCT00000012261 // ENSEMBL // diphthamide biosynthesis 3 [gene_biotype:protein_coding transcript_biotype:protein_coding…
15236098	HS6ST1	1.96377	1.96377	9.16648	3.75742e-07	2.94159e-05	100156717	heparan sulfate 6-O-sulfotransferase 1	XM_003133399	protein_coding]	15236098	15236098	chr15	+	55169666	55208658	18	XM_003133399 // HS6ST1 // heparan sulfate 6-O-sulfotransferase 1 // 15|15 // 100156717	XM_003133399 // RefSeq // PREDICTED: Sus scrofa heparan sulfate 6-O-sulfotransferase 1 (HS6ST1), mRNA. // chr15 // 100 // 61 // 11 // 11 // 0 /// ENSSSCT00000030886 // ENSEMBL // heparan sulfate 6-O-sulfotransferase 1 [gene_biotype:protein_coding transcript_biotype:protein_coding] // chr15 // 100 // 100 // 18 // 18 // 0 /// GENSCAN00000018531 // ENSEMBL // cdna:genscan chromosome:Sscrofa10.2:15:6…
15347741	RHOU	1.95852	1.95852	9.8968	1.51876e-07	1.70297e-05	NA	NA	XM_013983242	protein_coding]	15347741	15347741	g335301639	+	1	1134	25	---	XM_013983242 // RefSeq // PREDICTED: Sus scrofa ras homolog family member U (RHOU), mRNA. // g335301639 // 52 // 52 // 13 // 25 // 1 /// ENSSSCT00000023179 // ENSEMBL // ras homolog family member U [gene_biotype:protein_coding transcript_biotype:protein_coding] // g335301639 // 52 // 52 // 13 // 25 // 1 /// GENSCAN00000039595 // ENSEMBL // cdna:genscan chromosome:Sscrofa10.2:14:65511093:65632999:…
15341899	AMPD3	1.95414	1.95414	7.67263	2.86311e-06	0.000107338	NA	NA	XM_013994566	protein_coding]	15341899	15341899	g335282235	+	1	4494	24	---	XM_013994566 // RefSeq // PREDICTED: Sus scrofa adenosine monophosphate deaminase 3 (AMPD3), transcript variant X1, mRNA. // g335282235 // 100 // 100 // 24 // 24 // 1 /// XM_013994567 // RefSeq // PREDICTED: Sus scrofa adenosine monophosphate deaminase 3 (AMPD3), transcript variant X2, mRNA. // g335282235 // 96 // 96 // 23 // 24 // 1 /// XM_013994568 // RefSeq // PREDICTED: Sus scrofa adenosine m…
15271131	GFPT1	1.94574	1.94574	7.36685	4.4825e-06	0.000142986	397209	glutamine--fructose-6-phosphate transaminase 1	NM_001194979	protein_coding]	15271131	15271131	chr3	+	67001028	67134175	32	NM_001194979 // GFPT1 // glutamine--fructose-6-phosphate transaminase 1 // 3|3q21-q27 // 397209	NM_001194979 // RefSeq // Sus scrofa glutamine--fructose-6-phosphate transaminase 1 (GFPT1), mRNA. // chr3 // 93 // 94 // 28 // 30 // 0 /// XM_005662490 // RefSeq // PREDICTED: Sus scrofa glutamine--fructose-6-phosphate transaminase 1 (GFPT1), transcript variant X1, mRNA. // chr3 // 100 // 100 // 32 // 32 // 0 /// ENSSSCT00000009132 // ENSEMBL // Sus scrofa glutamine--fructose-6-phosphate transam…
15339379	SLC30A3	1.94143	1.94143	7.28013	5.10108e-06	0.000155802	NA	NA	NM_001139474	protein_coding]	15339379	15339379	g213021244	+	1	1412	25	---	NM_001139474 // RefSeq // Sus scrofa solute carrier family 30 (zinc transporter), member 3 (SLC30A3), mRNA. // g213021244 // 100 // 100 // 25 // 25 // 1 /// FJ358706 // GenBank // Sus scrofa solute carrier family 30 member 3 (slc30A3) mRNA, complete cds. // g213021244 // 100 // 100 // 25 // 25 // 1 /// ENSSSCT00000022860 // ENSEMBL // zinc transporter 3 [gene_biotype:protein_coding transcript_bio…
15296511	ZNF792	1.93935	1.93935	6.98291	8.00411e-06	0.000213052	102158403	zinc finger protein 792	XM_005664471	protein_coding	15296511	15296511	chr6	+	29908045	29911246	15	XM_005664471 // ZNF792 // zinc finger protein 792 // --- // 102158403	XM_005664471 // RefSeq // PREDICTED: Sus scrofa zinc finger protein 792 (ZNF792), transcript variant X1, mRNA. // chr6 // 100 // 87 // 13 // 13 // 0 /// XM_013998293 // RefSeq // PREDICTED: Sus scrofa zinc finger protein 792 (ZNF792), transcript variant X2, mRNA. // chr6 // 100 // 87 // 13 // 13 // 0 /// XM_013998294 // RefSeq // PREDICTED: Sus scrofa zinc finger protein 792 (ZNF792), transcript …
15255112	CD59	1.93927	1.93927	8.35211	1.10151e-06	5.66476e-05	397347	CD59 molecule, complement regulatory protein	NM_214170	protein_coding]	15255112	15255112	chr2	+	25595826	25616380	27	NM_214170 // CD59 // CD59 molecule, complement regulatory protein // --- // 397347	NM_214170 // RefSeq // Sus scrofa CD59 molecule, complement regulatory protein (CD59), mRNA. // chr2 // 91 // 85 // 21 // 23 // 0 /// XM_005661031 // RefSeq // PREDICTED: Sus scrofa CD59 molecule, complement regulatory protein (CD59), transcript variant X1, mRNA. // chr2 // 100 // 100 // 27 // 27 // 0 /// ENSSSCT00000026025 // ENSEMBL // Sus scrofa CD59 molecule, complement regulatory protein (CD…
15192233	GNM1	1.9348	1.9348	8.4319	9.88134e-07	5.26634e-05	NA	NA	XM_005659154	protein_coding]	15192233	15192233	chr1	-	17335545	17346933	26	---	XM_005659154 // RefSeq // PREDICTED: Sus scrofa glycoprotein integral membrane 1 (GINM1), mRNA. // chr1 // 100 // 100 // 26 // 26 // 1 /// ENSSSCT00000004543 // ENSEMBL // Uncharacterized protein [gene_biotype:protein_coding transcript_biotype:protein_coding] // chr1 // 100 // 100 // 26 // 26 // 1 /// GENSCAN00000019606 // ENSEMBL // cdna:genscan chromosome:Sscrofa10.2:1:18690659:18728836:1 trans…
15190565	HSPA5	1.92623	1.92623	7.40276	4.24999e-06	0.000137399	407060	heat shock 70kDa protein 5 (glucose-regulated protein, 78kDa)	ENSSSCT00000006159	protein_coding]	15190565	15190565	chr1	+	280786767	280791205	23	ENSSSCT00000006159 // HSPA5 // heat shock 70kDa protein 5 (glucose-regulated protein, 78kDa) // 1|1q2.10-q2.13 // 407060	ENSSSCT00000006159 // ENSEMBL // heat shock 70kDa protein 5 (glucose-regulated protein, 78kDa) [gene_biotype:protein_coding transcript_biotype:protein_coding] // chr1 // 100 // 100 // 23 // 23 // 0 /// GENSCAN00000030737 // ENSEMBL // cdna:genscan chromosome:Sscrofa10.2:1:299733084:299758325:-1 transcript_biotype:protein_coding // chr1 // 100 // 70 // 16 // 16 // 0 /// XM_001927795 // RefSeq // P…
15312975	FOS	1.92385	1.92385	9.82855	1.64928e-07	1.80983e-05	100144486	FBJ murine osteosarcoma viral oncogene homolog	NM_001123113	protein_coding]	15312975	15312975	chr7	+	106703440	106706873	24	NM_001123113 // FOS // FBJ murine osteosarcoma viral oncogene homolog // --- // 100144486	NM_001123113 // RefSeq // Sus scrofa FBJ murine osteosarcoma viral oncogene homolog (FOS), mRNA. // chr7 // 100 // 71 // 17 // 17 // 0 /// ENSSSCT00000002650 // ENSEMBL // Sus scrofa FBJ murine osteosarcoma viral oncogene homolog (FOS), mRNA. [gene_biotype:protein_coding transcript_biotype:protein_coding] // chr7 // 100 // 100 // 24 // 24 // 0 /// JX861095 // GenBank // Sus scrofa breed Rongchang…
15211573	STAT3	1.91545	1.91545	11.9641	1.51438e-08	4.47176e-06	NA	NA	NM_001044580	protein_coding]	15211573	15211573	chr12	-	17949790	17980587	44	---	NM_001044580 // RefSeq // Sus scrofa signal transducer and activator of transcription 3 (acute-phase response factor) (STAT3), mRNA. // chr12 // 91 // 91 // 40 // 44 // 1 /// XM_005668827 // RefSeq // PREDICTED: Sus scrofa signal transducer and activator of transcription 3 (acute-phase response factor) (STAT3), transcript variant X1, mRNA. // chr12 // 100 // 100 // 44 // 44 // 1 /// XM_005668828 …
15327744	PDIA4	1.91095	1.91095	8.93877	5.03913e-07	3.49906e-05	100522203	protein disulfide isomerase family A, member 4	NM_001267834	protein_coding]	15327744	15327744	chr9	+	101857057	101875916	26	NM_001267834 // PDIA4 // protein disulfide isomerase family A, member 4 // --- // 100522203	NM_001267834 // RefSeq // Sus scrofa protein disulfide isomerase family A, member 4 (PDIA4), mRNA. // chr9 // 92 // 100 // 24 // 26 // 0 /// ENSSSCT00000016835 // ENSEMBL // Sus scrofa protein disulfide isomerase family A, member 4 (PDIA4), mRNA. [gene_biotype:protein_coding transcript_biotype:protein_coding] // chr9 // 100 // 100 // 26 // 26 // 0 /// GENSCAN00000015676 // ENSEMBL // cdna:genscan…
15308891	GCLC	1.90829	1.90829	8.11353	1.53089e-06	7.17946e-05	100522018	glutamate-cysteine ligase, catalytic subunit	XM_003482164	protein_coding]	15308891	15308891	chr7	+	31548098	31590458	27	XM_003482164 // GCLC // glutamate-cysteine ligase, catalytic subunit // --- // 100522018	XM_003482164 // RefSeq // PREDICTED: Sus scrofa glutamate-cysteine ligase, catalytic subunit (GCLC), transcript variant X1, mRNA. // chr7 // 100 // 100 // 27 // 27 // 0 /// XM_013977739 // RefSeq // PREDICTED: Sus scrofa glutamate-cysteine ligase, catalytic subunit (GCLC), transcript variant X2, mRNA. // chr7 // 100 // 100 // 27 // 27 // 0 /// ENSSSCT00000001660 // ENSEMBL // glutamate-cysteine l…
15303530	RRAS	1.90502	1.90502	8.99802	4.66617e-07	3.3208e-05	NA	NA	XM_003355998	protein_coding]	15303530	15303530	chr6	-	38143879	38147957	30	---	XM_003355998 // RefSeq // PREDICTED: Sus scrofa related RAS viral (r-ras) oncogene homolog (RRAS), mRNA. // chr6 // 100 // 100 // 30 // 30 // 1 /// ENSSSCT00000003535 // ENSEMBL // related RAS viral (r-ras) oncogene homolog [gene_biotype:protein_coding transcript_biotype:protein_coding] // chr6 // 100 // 100 // 30 // 30 // 1 /// GENSCAN00000027100 // ENSEMBL // cdna:genscan chromosome:Sscrofa10.2…
15305918	LPIN2	1.90072	1.90072	7.11861	6.50674e-06	0.000183599	100187579	lipin 2	NM_001141987	NA	15305918	15305918	chr6	-	71071291	71098689	31	NM_001141987 // LPIN2 // lipin 2 // 6|6q // 100187579	NM_001141987 // RefSeq // Sus scrofa lipin 2 (LPIN2), mRNA. // chr6 // 100 // 97 // 30 // 30 // 0 /// EU344905 // GenBank // Sus scrofa lipin 2 (Lpin2) mRNA, complete cds. // chr6 // 84 // 100 // 26 // 31 // 0 /// FJ377309 // GenBank // Sus scrofa lipin 2 (LPIN2) mRNA, complete cds. // chr6 // 100 // 97 // 30 // 30 // 0 /// GQ144332 // GenBank // Sus scrofa lipin 2 (LPIN2) mRNA, complete cds. // …
15206098	TIMP2	1.90004	1.90004	7.45251	3.94883e-06	0.000131569	396988	TIMP metallopeptidase inhibitor 2	NM_001145985	protein_coding]	15206098	15206098	chr12	+	1873679	1917802	23	NM_001145985 // TIMP2 // TIMP metallopeptidase inhibitor 2 // --- // 396988	NM_001145985 // RefSeq // Sus scrofa TIMP metallopeptidase inhibitor 2 (TIMP2), mRNA. // chr12 // 95 // 87 // 19 // 20 // 0 /// XM_005656895 // RefSeq // PREDICTED: Sus scrofa TIMP metallopeptidase inhibitor 2 (TIMP2), transcript variant X6, mRNA. // chr12 // 100 // 78 // 18 // 18 // 0 /// XM_013989846 // RefSeq // PREDICTED: Sus scrofa TIMP metallopeptidase inhibitor 2 (TIMP2), transcript varian…
15184119	MAN1A1	1.89866	1.89866	7.59348	3.21178e-06	0.000114667	396919	mannosidase, alpha, class 1A, member 1	NM_213885	protein_coding]	15184119	15184119	chr1	+	44525271	44698100	32	NM_213885 // MAN1A1 // mannosidase, alpha, class 1A, member 1 // --- // 396919	NM_213885 // RefSeq // Sus scrofa mannosidase, alpha, class 1A, member 1 (MAN1A1), mRNA. // chr1 // 100 // 100 // 32 // 32 // 0 /// ENSSSCT00000004691 // ENSEMBL // mannosidase, alpha, class 1A, member 1 [gene_biotype:protein_coding transcript_biotype:protein_coding] // chr1 // 100 // 100 // 32 // 32 // 0 /// GENSCAN00000019885 // ENSEMBL // cdna:genscan chromosome:Sscrofa10.2:1:47893634:47895695…
15241329	CYP27A1	1.88551	1.88551	7.06604	7.04832e-06	0.000193635	NA	NA	ENSSSCT00000017640	protein_coding]	15241329	15241329	chr15	-	113821914	113824354	27	---	ENSSSCT00000017640 // ENSEMBL // Uncharacterized protein [gene_biotype:protein_coding transcript_biotype:protein_coding] // chr15 // 100 // 96 // 26 // 26 // 0 /// NM_001243304 // RefSeq // Sus scrofa cytochrome P450, family 27, subfamily A, polypeptide 1 (CYP27A1), mRNA. // chr15 // 93 // 93 // 25 // 27 // 1 /// XM_013986711 // RefSeq // PREDICTED: Sus scrofa sterol 26-hydroxylase, mitochondrial…
15281708	KCNA3	1.88448	1.88448	7.93586	1.96464e-06	8.39896e-05	100156614	potassium channel, voltage gated shaker related subfamily A, member 3	XM_001924029	protein_coding]	15281708	15281708	chr4	+	113914483	113915919	15	XM_001924029 // KCNA3 // potassium channel, voltage gated shaker related subfamily A, member 3 // 4|4 // 100156614	XM_001924029 // RefSeq // PREDICTED: Sus scrofa potassium channel, voltage gated shaker related subfamily A, member 3 (KCNA3), mRNA. // chr4 // 100 // 100 // 15 // 15 // 0 /// ENSSSCT00000007450 // ENSEMBL // potassium channel, voltage gated shaker related subfamily A, member 3 [gene_biotype:protein_coding transcript_biotype:protein_coding] // chr4 // 100 // 100 // 15 // 15 // 0 /// GENSCAN000000…
15348709	ADCY1	1.87735	1.87735	7.96499	1.88543e-06	8.22454e-05	NA	NA	XM_013985803	protein_coding]	15348709	15348709	g335305598	+	1	924	25	---	XM_013985803 // RefSeq // PREDICTED: Sus scrofa adenylate cyclase 1 (brain) (ADCY1), mRNA. // g335305598 // 96 // 96 // 24 // 25 // 1 /// ENSSSCT00000018207 // ENSEMBL // adenylate cyclase 1 (brain) [gene_biotype:protein_coding transcript_biotype:protein_coding] // g335305598 // 96 // 96 // 24 // 25 // 1 /// GENSCAN00000022871 // ENSEMBL // cdna:genscan chromosome:Sscrofa10.2:18:54892994:54978833…
15348019	CYTIP	1.87633	1.87633	9.42632	2.70571e-07	2.32449e-05	NA	NA	XM_003483653	protein_coding]	15348019	15348019	g335302849	+	1	467	28	---	XM_003483653 // RefSeq // PREDICTED: Sus scrofa cytohesin 1 interacting protein (CYTIP), mRNA. // g335302849 // 75 // 75 // 21 // 28 // 1 /// ENSSSCT00000031016 // ENSEMBL // cytohesin 1 interacting protein [gene_biotype:protein_coding transcript_biotype:protein_coding] // g335302849 // 75 // 75 // 21 // 28 // 1 /// GENSCAN00000042793 // ENSEMBL // cdna:genscan chromosome:Sscrofa10.2:15:71188378:…
15220244	PPM1M	1.87298	1.87298	6.83309	1.0089e-05	0.000249166	100524901	protein phosphatase, Mg2+/Mn2+ dependent, 1M	XM_003132254	protein_coding]	15220244	15220244	chr13	-	29020534	29023922	22	XM_003132254 // PPM1M // protein phosphatase, Mg2+/Mn2+ dependent, 1M // --- // 100524901	XM_003132254 // RefSeq // PREDICTED: Sus scrofa protein phosphatase, Mg2+/Mn2+ dependent, 1M (PPM1M), transcript variant X1, mRNA. // chr13 // 95 // 100 // 21 // 22 // 0 /// XM_013981765 // RefSeq // PREDICTED: Sus scrofa protein phosphatase, Mg2+/Mn2+ dependent, 1M (PPM1M), transcript variant X2, mRNA. // chr13 // 95 // 100 // 21 // 22 // 0 /// XM_013981766 // RefSeq // PREDICTED: Sus scrofa pro…
15345879	CSRP1	1.87075	1.87075	7.14517	6.25003e-06	0.000179098	NA	NA	XM_003357676	protein_coding]	15345879	15345879	g335296244	+	1	1403	27	---	XM_003357676 // RefSeq // PREDICTED: Sus scrofa cysteine and glycine-rich protein 1 (CSRP1), mRNA. // g335296244 // 100 // 100 // 27 // 27 // 1 /// ENSSSCT00000026397 // ENSEMBL // cysteine and glycine-rich protein 1 [gene_biotype:protein_coding transcript_biotype:protein_coding] // g335296244 // 100 // 100 // 27 // 27 // 1 /// GENSCAN00000051178 // ENSEMBL // cdna:genscan chromosome:Sscrofa10.2:…
15339961	SMIM22	1.86983	1.86983	10.7824	5.41513e-08	8.82482e-06	NA	NA	XM_013995679	NA	15339961	15339961	g311251582	+	1	1304	25	---	XM_013995679 // RefSeq // PREDICTED: Sus scrofa small integral membrane protein 22 (SMIM22), transcript variant X1, mRNA. // g311251582 // 92 // 92 // 23 // 25 // 1 /// XM_013995680 // RefSeq // PREDICTED: Sus scrofa small integral membrane protein 22 (SMIM22), transcript variant X2, mRNA. // g311251582 // 88 // 88 // 22 // 25 // 1
15322042	CSN3	1.85766	1.85766	7.25383	5.30607e-06	0.000160091	445511	casein kappa	NM_001004026	protein_coding]	15322042	15322042	chr8	+	119975507	119979593	26	NM_001004026 // CSN3 // casein kappa // --- // 445511	NM_001004026 // RefSeq // Sus scrofa casein kappa (CSN3), mRNA. // chr8 // 100 // 73 // 19 // 19 // 0 /// ENSSSCT00000010148 // ENSEMBL // Sus scrofa casein kappa (CSN3), mRNA. [gene_biotype:protein_coding transcript_biotype:protein_coding] // chr8 // 100 // 73 // 19 // 19 // 0 /// GENSCAN00000018598 // ENSEMBL // cdna:genscan chromosome:Sscrofa10.2:8:148393571:148442758:1 transcript_biotype:prot…
15227406	PAPSS2	1.85341	1.85341	8.69823	6.91221e-07	4.19212e-05	100156262	3-phosphoadenosine 5-phosphosulfate synthase 2	XM_013983523	protein_coding]	15227406	15227406	chr14	+	104637431	104663609	26	XM_013983523 // PAPSS2 // 3-phosphoadenosine 5-phosphosulfate synthase 2 // 14|14 // 100156262	XM_013983523 // RefSeq // PREDICTED: Sus scrofa 3-phosphoadenosine 5-phosphosulfate synthase 2 (PAPSS2), mRNA. // chr14 // 100 // 96 // 25 // 25 // 0 /// ENSSSCT00000011422 // ENSEMBL // 3'-phosphoadenosine 5'-phosphosulfate synthase 2 [gene_biotype:protein_coding transcript_biotype:protein_coding] // chr14 // 100 // 81 // 21 // 21 // 0 /// ENSSSCT00000033551 // ENSEMBL // 3'-phosphoadenosine 5'-…
15274568	RHBDF1	1.85244	1.85244	7.18295	5.90315e-06	0.00017183	100517883	rhomboid 5 homolog 1 (Drosophila)	XM_005655112	protein_coding	15274568	15274568	chr3	-	35098551	35104097	23	XM_005655112 // RHBDF1 // rhomboid 5 homolog 1 (Drosophila) // --- // 100517883	XM_005655112 // RefSeq // PREDICTED: Sus scrofa rhomboid 5 homolog 1 (Drosophila) (RHBDF1), transcript variant X8, mRNA. // chr3 // 100 // 100 // 23 // 23 // 0 /// XM_013987729 // RefSeq // PREDICTED: Sus scrofa rhomboid 5 homolog 1 (Drosophila) (RHBDF1), transcript variant X4, mRNA. // chr3 // 100 // 100 // 23 // 23 // 0 /// XM_013987730 // RefSeq // PREDICTED: Sus scrofa rhomboid 5 homolog 1 (D…
15297676	RRAS	1.85069	1.85069	8.6416	7.45299e-07	4.39697e-05	100516558	related RAS viral (r-ras) oncogene homolog	XM_003355998	protein_coding]	15297676	15297676	chr6	+	38277941	38282161	30	XM_003355998 // RRAS // related RAS viral (r-ras) oncogene homolog // --- // 100516558	XM_003355998 // RefSeq // PREDICTED: Sus scrofa related RAS viral (r-ras) oncogene homolog (RRAS), mRNA. // chr6 // 100 // 100 // 30 // 30 // 0 /// ENSSSCT00000003535 // ENSEMBL // related RAS viral (r-ras) oncogene homolog [gene_biotype:protein_coding transcript_biotype:protein_coding] // chr6 // 100 // 100 // 30 // 30 // 0 /// GENSCAN00000027100 // ENSEMBL // cdna:genscan chromosome:Sscrofa10.2…
15308847	SLC39A7	1.85004	1.85004	8.59612	7.91975e-07	4.54766e-05	100155600	solute carrier family 39 (zinc transporter), member 7	NM_001131045	protein_coding]	15308847	15308847	chr7	+	29618573	29623114	21	NM_001131045 // SLC39A7 // solute carrier family 39 (zinc transporter), member 7 // 7|7 // 100155600	NM_001131045 // RefSeq // Sus scrofa solute carrier family 39 (zinc transporter), member 7 (SLC39A7), mRNA. // chr7 // 89 // 90 // 17 // 19 // 0 /// XM_005665856 // RefSeq // PREDICTED: Sus scrofa solute carrier family 39 (zinc transporter), member 7 (SLC39A7), transcript variant X1, mRNA. // chr7 // 100 // 86 // 18 // 18 // 0 /// XM_013977729 // RefSeq // PREDICTED: Sus scrofa solute carrier fam…
15220388	CHDH	1.84702	1.84702	8.76959	6.28943e-07	4.00007e-05	100151982	choline dehydrogenase	XM_001925944	protein_coding]	15220388	15220388	chr13	-	30150698	30160652	26	XM_001925944 // CHDH // choline dehydrogenase // 13|13 // 100151982	XM_001925944 // RefSeq // PREDICTED: Sus scrofa choline dehydrogenase (CHDH), transcript variant X3, mRNA. // chr13 // 100 // 100 // 26 // 26 // 0 /// XM_005669647 // RefSeq // PREDICTED: Sus scrofa choline dehydrogenase (CHDH), transcript variant X1, mRNA. // chr13 // 100 // 100 // 26 // 26 // 0 /// XM_013981791 // RefSeq // PREDICTED: Sus scrofa choline dehydrogenase (CHDH), transcript variant …
15250882	IQUB	1.84612	1.84612	7.21342	5.63822e-06	0.000166587	100513386	IQ motif and ubiquitin domain containing	XM_003134747	protein_coding]	15250882	15250882	chr18	+	22063004	22112561	27	XM_003134747 // IQUB // IQ motif and ubiquitin domain containing // --- // 100513386	XM_003134747 // RefSeq // PREDICTED: Sus scrofa IQ motif and ubiquitin domain containing (IQUB), transcript variant X1, mRNA. // chr18 // 100 // 100 // 27 // 27 // 0 /// XM_005673213 // RefSeq // PREDICTED: Sus scrofa IQ motif and ubiquitin domain containing (IQUB), transcript variant X2, mRNA. // chr18 // 100 // 100 // 27 // 27 // 0 /// XM_005673214 // RefSeq // PREDICTED: Sus scrofa IQ motif an…
15342155	PAM	1.84269	1.84269	6.96256	8.25827e-06	0.00021764	NA	NA	XM_013987567	protein_coding]	15342155	15342155	g335283287	+	1	1282	20	---	XM_013987567 // RefSeq // PREDICTED: Sus scrofa peptidylglycine alpha-amidating monooxygenase (PAM), transcript variant X1, mRNA. // g335283287 // 60 // 60 // 12 // 20 // 1 /// XM_013987568 // RefSeq // PREDICTED: Sus scrofa peptidylglycine alpha-amidating monooxygenase (PAM), transcript variant X2, mRNA. // g335283287 // 60 // 60 // 12 // 20 // 1 /// XM_013987569 // RefSeq // PREDICTED: Sus scro…
15242816	ITGA2	1.84151	1.84151	8.87453	5.47962e-07	3.67496e-05	397483	integrin, alpha 2 (CD49B, alpha 2 subunit of VLA-2 receptor)	NM_001244272	protein_coding]	15242816	15242816	chr16	+	29427892	29498935	18	NM_001244272 // ITGA2 // integrin, alpha 2 (CD49B, alpha 2 subunit of VLA-2 receptor) // --- // 397483	NM_001244272 // RefSeq // Sus scrofa integrin, alpha 2 (CD49B, alpha 2 subunit of VLA-2 receptor) (ITGA2), mRNA. // chr16 // 94 // 100 // 17 // 18 // 0 /// ENSSSCT00000018391 // ENSEMBL // Sus scrofa integrin, alpha 2 (CD49B, alpha 2 subunit of VLA-2 receptor) (ITGA2), mRNA. [gene_biotype:protein_coding transcript_biotype:protein_coding] // chr16 // 100 // 100 // 18 // 18 // 0 /// ENSSSCT00000032…
15210671	TMEM104	1.83158	1.83158	7.41085	4.19943e-06	0.000136317	100513429	transmembrane protein 104	XM_003131226	protein_coding]	15210671	15210671	chr12	-	4629885	4681812	24	XM_003131226 // TMEM104 // transmembrane protein 104 // --- // 100513429	XM_003131226 // RefSeq // PREDICTED: Sus scrofa transmembrane protein 104 (TMEM104), transcript variant X1, mRNA. // chr12 // 100 // 100 // 24 // 24 // 0 /// XM_005668622 // RefSeq // PREDICTED: Sus scrofa transmembrane protein 104 (TMEM104), transcript variant X3, mRNA. // chr12 // 100 // 100 // 24 // 24 // 0 /// XM_005668623 // RefSeq // PREDICTED: Sus scrofa transmembrane protein 104 (TMEM104)…
15194268	PPIB	1.8306	1.8306	10.2941	9.47941e-08	1.26865e-05	100737887	peptidylprolyl isomerase B (cyclophilin B)	ENSSSCT00000005034	protein_coding]	15194268	15194268	chr1	-	111189586	111195194	20	ENSSSCT00000005034 // PPIB // peptidylprolyl isomerase B (cyclophilin B) // --- // 100737887	ENSSSCT00000005034 // ENSEMBL // Peptidyl-prolyl cis-trans isomerase [gene_biotype:protein_coding transcript_biotype:protein_coding] // chr1 // 100 // 100 // 20 // 20 // 0 /// GENSCAN00000043122 // ENSEMBL // cdna:genscan chromosome:Sscrofa10.2:1:118750718:118841553:1 transcript_biotype:protein_coding // chr1 // 95 // 95 // 18 // 19 // 0 /// XM_003480335 // RefSeq // PREDICTED: Sus scrofa peptidy…
15262303	CD82	1.81928	1.81928	9.17299	3.72628e-07	2.93641e-05	100270689	CD82 molecule	NM_001145218	protein_coding]	15262303	15262303	chr2	-	16274761	16458005	24	NM_001145218 // CD82 // CD82 molecule // --- // 100270689	NM_001145218 // RefSeq // Sus scrofa CD82 molecule (CD82), mRNA. // chr2 // 100 // 100 // 24 // 24 // 0 /// XR_001306857 // RefSeq // PREDICTED: Sus scrofa uncharacterized LOC106509365 (LOC106509365), ncRNA. // chr2 // 100 // 25 // 6 // 6 // 0 /// ENSSSCT00000030279 // ENSEMBL // Sus scrofa CD82 molecule (CD82), mRNA. [gene_biotype:protein_coding transcript_biotype:protein_coding] // chr2 // 100 …
15324488	PKD2	1.81724	1.81724	7.91956	2.0105e-06	8.51172e-05	641309	polycystic kidney disease 2 (autosomal dominant)	NM_001245979	protein_coding]	15324488	15324488	chr8	-	112520831	112574248	25	NM_001245979 // PKD2 // polycystic kidney disease 2 (autosomal dominant) // --- // 641309	NM_001245979 // RefSeq // Sus scrofa polycystic kidney disease 2 (autosomal dominant) (PKD2), mRNA. // chr8 // 96 // 100 // 24 // 25 // 0 /// XM_005667011 // RefSeq // PREDICTED: Sus scrofa polycystic kidney disease 2 (autosomal dominant) (PKD2), transcript variant X1, mRNA. // chr8 // 100 // 84 // 21 // 21 // 0 /// ENSSSCT00000010093 // ENSEMBL // polycystic kidney disease 2 (autosomal dominant)…
15217560	DNAJB11	1.81654	1.81654	6.90763	8.98796e-06	0.000229793	100152894	DnaJ (Hsp40) homolog, subfamily B, member 11	NM_001244346	protein_coding]	15217560	15217560	chr13	+	93990036	94009031	27	NM_001244346 // DNAJB11 // DnaJ (Hsp40) homolog, subfamily B, member 11 // 13|13 // 100152894	NM_001244346 // RefSeq // Sus scrofa DnaJ (Hsp40) homolog, subfamily B, member 11 (DNAJB11), mRNA. // chr13 // 100 // 100 // 27 // 27 // 0 /// XM_005652361 // RefSeq // PREDICTED: Sus scrofa DnaJ (Hsp40) homolog, subfamily B, member 11 (DNAJB11), transcript variant X1, mRNA. // chr13 // 100 // 100 // 27 // 27 // 0 /// ENSSSCT00000012910 // ENSEMBL // DnaJ (Hsp40) homolog, subfamily B, member 11 […
15314033	NEDD9	1.81482	1.81482	7.91813	2.01459e-06	8.51172e-05	100154178	neural precursor cell expressed, developmentally down-regulated 9	XM_003482131	protein_coding]	15314033	15314033	chr7	-	8176002	8202200	22	XM_003482131 // NEDD9 // neural precursor cell expressed, developmentally down-regulated 9 // 7|7 // 100154178	XM_003482131 // RefSeq // PREDICTED: Sus scrofa neural precursor cell expressed, developmentally down-regulated 9 (NEDD9), transcript variant X1, mRNA. // chr7 // 100 // 68 // 15 // 15 // 0 /// XM_005665571 // RefSeq // PREDICTED: Sus scrofa enhancer of filamentation 1-like (LOC100738669), mRNA. // chr7 // 100 // 59 // 13 // 13 // 0 /// XM_013977425 // RefSeq // PREDICTED: Sus scrofa neural precu…
15231692	SDF2L1	1.80339	1.80339	10.2536	9.93944e-08	1.30114e-05	100156780	stromal cell-derived factor 2-like 1	XM_001929542	protein_coding]	15231692	15231692	chr14	-	51323339	51325336	26	XM_001929542 // SDF2L1 // stromal cell-derived factor 2-like 1 // 14|14 // 100156780	XM_001929542 // RefSeq // PREDICTED: Sus scrofa stromal cell-derived factor 2-like 1 (SDF2L1), mRNA. // chr14 // 100 // 100 // 26 // 26 // 0 /// ENSSSCT00000011046 // ENSEMBL // stromal cell-derived factor 2-like 1 [gene_biotype:protein_coding transcript_biotype:protein_coding] // chr14 // 100 // 100 // 26 // 26 // 0 /// GENSCAN00000026026 // ENSEMBL // cdna:genscan chromosome:Sscrofa10.2:14:5370…
15339545	PHLDA2	1.80102	1.80102	7.28687	5.04991e-06	0.000155077	NA	NA	NM_001174057	protein_coding]	15339545	15339545	g291291600	+	1	787	25	---	NM_001174057 // RefSeq // Sus scrofa pleckstrin homology-like domain, family A, member 2 (PHLDA2), mRNA. // g291291600 // 100 // 100 // 25 // 25 // 1 /// GU386348 // GenBank // Sus scrofa pleckstrin homology-like domain family A member 2 (PHLDA2) mRNA, complete cds. // g291291600 // 100 // 100 // 25 // 25 // 1 /// ENSSSCT00000022312 // ENSEMBL // Sus scrofa pleckstrin homology-like domain, family…
15284463	DDR2	1.80093	1.80093	9.99101	1.35638e-07	1.59281e-05	100154199	discoidin domain receptor tyrosine kinase 2	XM_013988082	protein_coding]	15284463	15284463	chr4	-	91510539	91665778	35	XM_013988082 // DDR2 // discoidin domain receptor tyrosine kinase 2 // 4|4 // 100154199	XM_013988082 // RefSeq // PREDICTED: Sus scrofa discoidin domain receptor tyrosine kinase 2 (DDR2), transcript variant X1, mRNA. // chr4 // 100 // 89 // 31 // 31 // 0 /// XM_013988083 // RefSeq // PREDICTED: Sus scrofa discoidin domain receptor tyrosine kinase 2 (DDR2), transcript variant X2, mRNA. // chr4 // 100 // 89 // 31 // 31 // 0 /// XM_013988084 // RefSeq // PREDICTED: Sus scrofa discoidin…
15350561	SURF4	1.79504	1.79504	7.23298	5.4748e-06	0.000163943	NA	NA	XM_013992217	protein_coding]	15350561	15350561	g335310427	+	1	889	25	---	XM_013992217 // RefSeq // PREDICTED: Sus scrofa surfeit 4 (SURF4), mRNA. // g335310427 // 64 // 64 // 16 // 25 // 1 /// ENSSSCT00000026173 // ENSEMBL // surfeit 4 [gene_biotype:protein_coding transcript_biotype:protein_coding] // g335310427 // 72 // 72 // 18 // 25 // 1 /// GENSCAN00000011575 // ENSEMBL // cdna:genscan scaffold:Sscrofa10.2:GL896220.1:2766:4713:-1 transcript_biotype:protein_coding …
15221165	SRPRB	1.79318	1.79318	6.81623	1.03572e-05	0.000254042	100523141	signal recognition particle receptor, B subunit	XM_003132429	protein_coding]	15221165	15221165	chr13	-	61486750	61519167	23	XM_003132429 // SRPRB // signal recognition particle receptor, B subunit // --- // 100523141	XM_003132429 // RefSeq // PREDICTED: Sus scrofa signal recognition particle receptor, B subunit (SRPRB), mRNA. // chr13 // 100 // 100 // 23 // 23 // 0 /// ENSSSCT00000012739 // ENSEMBL // signal recognition particle receptor, B subunit [gene_biotype:protein_coding transcript_biotype:protein_coding] // chr13 // 100 // 87 // 20 // 20 // 0 /// GENSCAN00000014817 // ENSEMBL // cdna:genscan chromosome…
15351039	CYP27B1	1.79226	1.79226	6.79364	1.07283e-05	0.000259543	NA	NA	NM_213995	protein_coding]	15351039	15351039	g47522815	+	1	2316	24	---	NM_213995 // RefSeq // Sus scrofa 25-hydroxyvitamin D3 1alpha-hydroxylase (CYP27B1), mRNA. // g47522815 // 100 // 100 // 24 // 24 // 1 /// AB018743 // GenBank // Sus scrofa mRNA for 25-hydroxyvitamin D3 1alpha-hydroxylase, complete cds. // g47522815 // 100 // 100 // 24 // 24 // 1 /// ENSSSCT00000029435 // ENSEMBL // cytochrome P450, family 27, subfamily B, polypeptide 1 [gene_biotype:protein_codi…
15249741	SULF2	1.78643	1.78643	10.3551	8.82966e-08	1.21912e-05	NA	NA	XM_005673002	protein_coding]	15249741	15249741	chr17	-	51936789	52002572	31	---	XM_005673002 // RefSeq // PREDICTED: Sus scrofa sulfatase 2 (SULF2), transcript variant X2, mRNA. // chr17 // 48 // 48 // 15 // 31 // 1 /// XM_013985450 // RefSeq // PREDICTED: Sus scrofa sulfatase 2 (SULF2), transcript variant X1, mRNA. // chr17 // 48 // 48 // 15 // 31 // 1 /// XM_013985451 // RefSeq // PREDICTED: Sus scrofa sulfatase 2 (SULF2), transcript variant X3, mRNA. // chr17 // 48 // 48 …
15204790	UBL3	1.78579	1.78579	7.27212	5.16265e-06	0.000157149	100517418	ubiquitin-like 3	XM_003130919	protein_coding]	15204790	15204790	chr11	-	6136893	6198799	26	XM_003130919 // UBL3 // ubiquitin-like 3 // --- // 100517418	XM_003130919 // RefSeq // PREDICTED: Sus scrofa ubiquitin-like 3 (UBL3), transcript variant X1, mRNA. // chr11 // 100 // 96 // 25 // 25 // 0 /// XM_013980414 // RefSeq // PREDICTED: Sus scrofa ubiquitin-like protein 3 (LOC100738037), mRNA. // chr11 // 100 // 69 // 18 // 18 // 0 /// XR_001299454 // RefSeq // PREDICTED: Sus scrofa ubiquitin-like 3 (UBL3), transcript variant X2, misc_RNA. // chr11 /…
15214866	MYD88	1.78416	1.78416	9.0319	4.46621e-07	3.23146e-05	396646	myeloid differentiation primary response 88	NM_001099923	protein_coding]	15214866	15214866	chr13	+	18908232	18911381	21	NM_001099923 // MYD88 // myeloid differentiation primary response 88 // --- // 396646	NM_001099923 // RefSeq // Sus scrofa myeloid differentiation primary response 88 (MYD88), mRNA. // chr13 // 100 // 81 // 17 // 17 // 0 /// XM_013992286 // RefSeq // PREDICTED: Sus scrofa myeloid differentiation primary response protein MyD88-like (LOC100627210), partial mRNA. // chr13 // 90 // 48 // 9 // 10 // 0 /// ENSSSCT00000012318 // ENSEMBL // Sus scrofa myeloid differentiation primary respo…
15296142	15296142	1.78321	1.78321	7.01767	7.58881e-06	0.000204267	NA	NA	---	NA	15296142	15296142	chr6	+	19161086	19167134	27	---	---
15349525	ELOVL5	1.77954	1.77954	7.31563	4.8376e-06	0.000150898	NA	NA	XM_013986754	protein_coding]	15349525	15349525	g335308040	+	1	1029	25	---	XM_013986754 // RefSeq // PREDICTED: Sus scrofa ELOVL fatty acid elongase 5 (ELOVL5), transcript variant X1, mRNA. // g335308040 // 100 // 100 // 25 // 25 // 1 /// XM_013986755 // RefSeq // PREDICTED: Sus scrofa ELOVL fatty acid elongase 5 (ELOVL5), transcript variant X2, mRNA. // g335308040 // 84 // 84 // 21 // 25 // 1 /// ENSSSCT00000032492 // ENSEMBL // ELOVL fatty acid elongase 5 [gene_biotyp…
15334597	TBC1D8B	1.77576	1.77576	8.08848	1.58532e-06	7.31753e-05	100516411	TBC1 domain family, member 8B (with GRAM domain)	XM_003135293	protein_coding]	15334597	15334597	chrX	+	85251680	85322100	44	XM_003135293 // TBC1D8B // TBC1 domain family, member 8B (with GRAM domain) // --- // 100516411	XM_003135293 // RefSeq // PREDICTED: Sus scrofa TBC1 domain family, member 8B (with GRAM domain) (TBC1D8B), mRNA. // chrX // 100 // 75 // 33 // 33 // 0 /// ENSSSCT00000013724 // ENSEMBL // TBC1 domain family, member 8B (with GRAM domain) [gene_biotype:protein_coding transcript_biotype:protein_coding] // chrX // 100 // 30 // 13 // 13 // 0 /// ENSSSCT00000023175 // ENSEMBL // TBC1 domain family, me…
15334893	SEPT6	1.7744	1.7744	7.01066	7.67067e-06	0.000206239	100515873	septin 6	XM_003135344	protein_coding]	15334893	15334893	chrX	+	96520019	96589576	23	XM_003135344 // SEPT6 // septin 6 // --- // 100515873	XM_003135344 // RefSeq // PREDICTED: Sus scrofa septin 6 (SEPT6), transcript variant X8, mRNA. // chrX // 100 // 100 // 23 // 23 // 0 /// XM_005673867 // RefSeq // PREDICTED: Sus scrofa septin 6 (SEPT6), transcript variant X6, mRNA. // chrX // 100 // 74 // 17 // 17 // 0 /// XM_005673868 // RefSeq // PREDICTED: Sus scrofa septin 6 (SEPT6), transcript variant X9, mRNA. // chrX // 100 // 100 // 23 /…
15276892	LCLAT1	1.76984	1.76984	7.2868	5.05049e-06	0.000155077	100217396	lysocardiolipin acyltransferase 1	NM_001142845	protein_coding]	15276892	15276892	chr3	-	101887377	102006928	28	NM_001142845 // LCLAT1 // lysocardiolipin acyltransferase 1 // --- // 100217396	NM_001142845 // RefSeq // Sus scrofa lysocardiolipin acyltransferase 1 (LCLAT1), mRNA. // chr3 // 96 // 100 // 27 // 28 // 0 /// ENSSSCT00000026214 // ENSEMBL // Sus scrofa lysocardiolipin acyltransferase 1 (LCLAT1), mRNA. [gene_biotype:protein_coding transcript_biotype:protein_coding] // chr3 // 96 // 100 // 27 // 28 // 0 /// FJ424708 // GenBank // Sus scrofa 1-acylglycerol-3-phosphate O-acyltra…
15290313	HSP90B1	1.76307	1.76307	7.98805	1.82512e-06	8.03724e-05	NA	NA	GENSCAN00000014641	protein_coding	15290313	15290313	chr5	+	75619944	75627941	29	---	GENSCAN00000014641 // ENSEMBL // cdna:genscan chromosome:Sscrofa10.2:5:84016446:84024021:-1 transcript_biotype:protein_coding // chr5 // 100 // 72 // 21 // 21 // 0 /// NM_214103 // RefSeq // Sus scrofa heat shock protein 90kDa beta (Grp94), member 1 (HSP90B1), mRNA. // chr5 // 93 // 93 // 27 // 29 // 1 /// ENSSSCT00000000926 // ENSEMBL // endoplasmin precursor [gene_biotype:protein_coding transcr…
15351013	SLC12A4	1.7599	1.7599	7.64229	2.9918e-06	0.000109935	NA	NA	NM_213949	protein_coding]	15351013	15351013	g47522727	+	1	3351	25	---	NM_213949 // RefSeq // Sus scrofa solute carrier family 12 (potassium/chloride transporter), member 4 (SLC12A4), mRNA. // g47522727 // 100 // 100 // 25 // 25 // 1 /// AF028807 // GenBank // Sus scrofa K-Cl cotransporter mRNA, complete cds. // g47522727 // 100 // 100 // 25 // 25 // 1 /// ENSSSCT00000029325 // ENSEMBL // Uncharacterized protein [gene_biotype:protein_coding transcript_biotype:protei…
15329827	CTSC	1.75834	1.75834	10.8448	5.04854e-08	8.46563e-06	100522387	cathepsin C	XM_003129741	protein_coding]	15329827	15329827	chr9	-	21822223	21856922	26	XM_003129741 // CTSC // cathepsin C // --- // 100522387	XM_003129741 // RefSeq // PREDICTED: Sus scrofa cathepsin C (CTSC), transcript variant X1, mRNA. // chr9 // 100 // 100 // 26 // 26 // 0 /// XM_013979240 // RefSeq // PREDICTED: Sus scrofa cathepsin C (CTSC), transcript variant X2, mRNA. // chr9 // 88 // 31 // 7 // 8 // 0 /// XM_013979241 // RefSeq // PREDICTED: Sus scrofa cathepsin C (CTSC), transcript variant X3, mRNA. // chr9 // 88 // 31 // 7 /…
15329281	STARD10	1.75814	1.75814	8.37398	1.06913e-06	5.56782e-05	100511029	StAR-related lipid transfer (START) domain containing 10	NM_001243805	protein_coding]	15329281	15329281	chr9	-	6935386	6969829	24	NM_001243805 // STARD10 // StAR-related lipid transfer (START) domain containing 10 // --- // 100511029	NM_001243805 // RefSeq // Sus scrofa StAR-related lipid transfer (START) domain containing 10 (STARD10), mRNA. // chr9 // 100 // 100 // 24 // 24 // 0 /// XM_005653690 // RefSeq // PREDICTED: Sus scrofa StAR-related lipid transfer (START) domain containing 10 (STARD10), transcript variant X3, mRNA. // chr9 // 95 // 92 // 21 // 22 // 0 /// XM_013999423 // RefSeq // PREDICTED: Sus scrofa StAR-relate…
15321431	SEC24D	1.75609	1.75609	6.88175	9.35517e-06	0.000235908	NA	NA	ENSSSCT00000009979	protein_coding]	15321431	15321431	chr8	+	90507160	90522303	26	---	ENSSSCT00000009979 // ENSEMBL // SEC24 family member D [gene_biotype:protein_coding transcript_biotype:protein_coding] // chr8 // 100 // 100 // 26 // 26 // 1 /// XM_003482451 // RefSeq // PREDICTED: Sus scrofa SEC24 homolog D, COPII coat complex component (SEC24D), mRNA. // chr8 // 50 // 50 // 13 // 26 // 1 /// GENSCAN00000007622 // ENSEMBL // cdna:genscan chromosome:Sscrofa10.2:8:112616543:11270…
15317805	15317805	1.75455	1.75455	7.51772	3.58782e-06	0.000122529	NA	NA	GENSCAN00000046842	protein_coding	15317805	15317805	chr7	-	83881471	83881978	21	---	GENSCAN00000046842 // ENSEMBL // cdna:genscan chromosome:Sscrofa10.2:7:82798317:82828433:-1 transcript_biotype:protein_coding // chr7 // 100 // 90 // 19 // 19 // 0 /// AB087921 // GenBank // Sus scrofa TCR-a mRNA for T cell receptor alpha chain, partial cds, clone:PPA139. // chr7 // 100 // 100 // 21 // 21 // 1 /// AB087935 // GenBank // Sus scrofa TCR-a mRNA for T cell receptor alpha chain, parti…
15347141	GNB4	1.74911	1.74911	8.30291	1.17824e-06	5.92984e-05	NA	NA	XM_003132549	protein_coding	15347141	15347141	g335299963	+	1	959	25	---	XM_003132549 // RefSeq // PREDICTED: Sus scrofa guanine nucleotide binding protein (G protein), beta polypeptide 4 (GNB4), mRNA. // g335299963 // 100 // 100 // 25 // 25 // 1 /// GENSCAN00000048463 // ENSEMBL // cdna:genscan chromosome:Sscrofa10.2:13:126556432:126579216:-1 transcript_biotype:protein_coding // g335299963 // 52 // 52 // 13 // 25 // 1
15251220	NOD1	1.74016	1.74016	8.4521	9.61443e-07	5.23462e-05	100135660	nucleotide-binding oligomerization domain containing 1	NM_001114277	protein_coding]	15251220	15251220	chr18	+	40809741	40892210	25	NM_001114277 // NOD1 // nucleotide-binding oligomerization domain containing 1 // --- // 100135660	NM_001114277 // RefSeq // Sus scrofa nucleotide-binding oligomerization domain containing 1 (NOD1), mRNA. // chr18 // 84 // 76 // 16 // 19 // 0 /// ENSSSCT00000018159 // ENSEMBL // nucleotide-binding oligomerization domain-containing protein 1 [gene_biotype:protein_coding transcript_biotype:protein_coding] // chr18 // 87 // 60 // 13 // 15 // 0 /// ENSSSCT00000033324 // ENSEMBL // nucleotide-bindi…
15351375	DNASE1L1	1.73805	1.73805	8.86651	5.53739e-07	3.67496e-05	NA	NA	NM_001038632	protein_coding]	15351375	15351375	g84874691	+	1	1251	25	---	NM_001038632 // RefSeq // Sus scrofa deoxyribonuclease I-like 1 (DNASE1L1), mRNA. // g84874691 // 100 // 100 // 25 // 25 // 1 /// DQ116782 // GenBank // Sus scrofa DNase X mRNA, complete cds. // g84874691 // 100 // 100 // 25 // 25 // 1 /// ENSSSCT00000024875 // ENSEMBL // deoxyribonuclease-1-like 1 precursor [gene_biotype:protein_coding transcript_biotype:protein_coding] // g84874691 // 60 // 60 …
15286143	MAB21L3	1.72672	1.72672	7.10811	6.6113e-06	0.000185457	100154970	mab-21-like 3 (C. elegans)	XM_005663549	protein_coding]	15286143	15286143	chr4	-	108918708	108943891	31	XM_005663549 // MAB21L3 // mab-21-like 3 (C. elegans) // 4|4 // 100154970	XM_005663549 // RefSeq // PREDICTED: Sus scrofa mab-21-like 3 (C. elegans) (MAB21L3), transcript variant X1, mRNA. // chr4 // 100 // 87 // 27 // 27 // 0 /// XM_005663550 // RefSeq // PREDICTED: Sus scrofa mab-21-like 3 (C. elegans) (MAB21L3), transcript variant X3, mRNA. // chr4 // 100 // 87 // 27 // 27 // 0 /// XM_005663551 // RefSeq // PREDICTED: Sus scrofa mab-21-like 3 (C. elegans) (MAB21L3),…
15269823	TRAF7	1.7216	1.7216	7.2413	5.40679e-06	0.000162109	100516964	TNF receptor-associated factor 7, E3 ubiquitin protein ligase	XM_003124733	protein_coding]	15269823	15269823	chr3	+	36522833	36539465	23	XM_003124733 // TRAF7 // TNF receptor-associated factor 7, E3 ubiquitin protein ligase // --- // 100516964	XM_003124733 // RefSeq // PREDICTED: Sus scrofa TNF receptor-associated factor 7, E3 ubiquitin protein ligase (TRAF7), transcript variant X1, mRNA. // chr3 // 100 // 100 // 23 // 23 // 0 /// XM_003481103 // RefSeq // PREDICTED: Sus scrofa E3 ubiquitin-protein ligase TRAF7-like (LOC100738291), mRNA. // chr3 // 100 // 57 // 13 // 13 // 0 /// XM_005655169 // RefSeq // PREDICTED: Sus scrofa TNF recep…
15349043	PYCR1	1.70954	1.70954	7.56105	3.36734e-06	0.000117404	NA	NA	XM_003360559	protein_coding]	15349043	15349043	g335306863	+	1	558	25	---	XM_003360559 // RefSeq // PREDICTED: Sus scrofa pyrroline-5-carboxylate reductase 1 (PYCR1), mRNA. // g335306863 // 100 // 100 // 25 // 25 // 1 /// ENSSSCT00000024578 // ENSEMBL // pyrroline-5-carboxylate reductase 1 [gene_biotype:protein_coding transcript_biotype:protein_coding] // g335306863 // 100 // 100 // 25 // 25 // 1 /// GENSCAN00000014658 // ENSEMBL // cdna:genscan scaffold:Sscrofa10.2:GL…
15253654	C2H11orf24	1.70745	1.70745	10.0092	1.32715e-07	1.56617e-05	100738698	chromosome 2 open reading frame, human C11orf24	XM_003480654	protein_coding]	15253654	15253654	chr2	+	2964562	2974104	25	XM_003480654 // C2H11orf24 // chromosome 2 open reading frame, human C11orf24 // --- // 100738698	XM_003480654 // RefSeq // PREDICTED: Sus scrofa chromosome 2 open reading frame, human C11orf24 (C2H11orf24), transcript variant X1, mRNA. // chr2 // 100 // 100 // 25 // 25 // 0 /// XM_005660605 // RefSeq // PREDICTED: Sus scrofa chromosome 2 open reading frame, human C11orf24 (C2H11orf24), transcript variant X2, mRNA. // chr2 // 100 // 100 // 25 // 25 // 0 /// XM_013994015 // RefSeq // PREDICTED…
15341141	15341141	1.70142	1.70142	7.17871	5.94103e-06	0.000172722	NA	NA	XR_300638	protein_coding]	15341141	15341141	g335278898	+	1	653	24	---	XR_300638 // RefSeq // PREDICTED: Sus scrofa uncharacterized LOC100518635 (LOC100518635), ncRNA. // g335278898 // 100 // 100 // 24 // 24 // 1 /// ENSSSCT00000031837 // ENSEMBL // glycoprotein integral membrane 1 [gene_biotype:protein_coding transcript_biotype:protein_coding] // g335278898 // 100 // 100 // 24 // 24 // 1
15345711	EZH2	1.70093	1.70093	7.62532	3.06639e-06	0.000110964	NA	NA	NM_001244309	protein_coding]	15345711	15345711	g335295688	+	1	2261	28	---	NM_001244309 // RefSeq // Sus scrofa enhancer of zeste 2 polycomb repressive complex 2 subunit (EZH2), mRNA. // g335295688 // 75 // 75 // 21 // 28 // 1 /// XM_005667759 // RefSeq // PREDICTED: Sus scrofa enhancer of zeste 2 polycomb repressive complex 2 subunit (EZH2), transcript variant X1, mRNA. // g335295688 // 93 // 93 // 26 // 28 // 1 /// XM_005667760 // RefSeq // PREDICTED: Sus scrofa enhan…
15194830	DUOXA1	1.69643	1.69643	7.5665	3.34065e-06	0.00011683	100653516	dual oxidase maturation factor 1	NM_001243551	protein_coding]	15194830	15194830	chr1	-	132394055	132404337	27	NM_001243551 // DUOXA1 // dual oxidase maturation factor 1 // --- // 100653516	NM_001243551 // RefSeq // Sus scrofa dual oxidase maturation factor 1 (DUOXA1), mRNA. // chr1 // 100 // 100 // 27 // 27 // 0 /// ENSSSCT00000005163 // ENSEMBL // dual oxidase maturation factor 1 [gene_biotype:protein_coding transcript_biotype:protein_coding] // chr1 // 100 // 100 // 27 // 27 // 0 /// GENSCAN00000000766 // ENSEMBL // cdna:genscan chromosome:Sscrofa10.2:1:141206454:141209707:-1 tra…
15220196	MANF	1.69537	1.69537	6.85336	9.77609e-06	0.000243954	100505460	mesencephalic astrocyte-derived neurotrophic factor	NM_001244655	protein_coding]	15220196	15220196	chr13	-	28523284	28527271	25	NM_001244655 // MANF // mesencephalic astrocyte-derived neurotrophic factor // --- // 100505460	NM_001244655 // RefSeq // Sus scrofa mesencephalic astrocyte-derived neurotrophic factor (MANF), mRNA. // chr13 // 92 // 100 // 23 // 25 // 0 /// ENSSSCT00000012501 // ENSEMBL // Sus scrofa mesencephalic astrocyte-derived neurotrophic factor (MANF), mRNA. [gene_biotype:protein_coding transcript_biotype:protein_coding] // chr13 // 100 // 100 // 25 // 25 // 0 /// GENSCAN00000051197 // ENSEMBL // cd…
15299164	NIPAL3	1.69302	1.69302	7.35497	4.56229e-06	0.000144601	100521095	NIPA-like domain containing 3	XM_003127700	protein_coding]	15299164	15299164	chr6	+	56590374	56641479	32	XM_003127700 // NIPAL3 // NIPA-like domain containing 3 // --- // 100521095	XM_003127700 // RefSeq // PREDICTED: Sus scrofa NIPA-like domain containing 3 (NIPAL3), transcript variant X1, mRNA. // chr6 // 100 // 100 // 32 // 32 // 0 /// XM_005665094 // RefSeq // PREDICTED: Sus scrofa NIPA-like domain containing 3 (NIPAL3), transcript variant X2, mRNA. // chr6 // 97 // 100 // 31 // 32 // 0 /// XM_005665096 // RefSeq // PREDICTED: Sus scrofa NIPA-like domain containing 3 (N…
15220013	AMIGO3	1.68824	1.68824	7.72176	2.66707e-06	0.000102721	100625501	adhesion molecule with Ig-like domain 3	XM_003358441	protein_coding]	15220013	15220013	chr13	-	27006899	27008425	21	XM_003358441 // AMIGO3 // adhesion molecule with Ig-like domain 3 // --- // 100625501	XM_003358441 // RefSeq // PREDICTED: Sus scrofa adhesion molecule with Ig-like domain 3 (AMIGO3), mRNA. // chr13 // 100 // 100 // 21 // 21 // 0 /// ENSSSCT00000012466 // ENSEMBL // adhesion molecule with Ig-like domain 3 [gene_biotype:protein_coding transcript_biotype:protein_coding] // chr13 // 100 // 100 // 21 // 21 // 0 /// GENSCAN00000016499 // ENSEMBL // cdna:genscan chromosome:Sscrofa10.2:1…
15251241	SCRN1	1.68	1.68	7.5024	3.66934e-06	0.000124448	100513510	secernin 1	XM_003134812	protein_coding]	15251241	15251241	chr18	+	41319073	41376514	28	XM_003134812 // SCRN1 // secernin 1 // --- // 100513510	XM_003134812 // RefSeq // PREDICTED: Sus scrofa secernin 1 (SCRN1), transcript variant X2, mRNA. // chr18 // 100 // 100 // 28 // 28 // 0 /// XM_013985759 // RefSeq // PREDICTED: Sus scrofa secernin 1 (SCRN1), transcript variant X1, mRNA. // chr18 // 100 // 86 // 24 // 24 // 0 /// ENSSSCT00000018165 // ENSEMBL // secernin 1 [gene_biotype:protein_coding transcript_biotype:protein_coding] // chr18 /…
15257494	TMEM38A	1.67851	1.67851	7.19083	5.83341e-06	0.000170421	100514568	transmembrane protein 38A	XM_005661190	protein_coding]	15257494	15257494	chr2	+	61218930	61226864	24	XM_005661190 // TMEM38A // transmembrane protein 38A // --- // 100514568	XM_005661190 // RefSeq // PREDICTED: Sus scrofa transmembrane protein 38A (TMEM38A), mRNA. // chr2 // 100 // 100 // 24 // 24 // 0 /// ENSSSCT00000015144 // ENSEMBL // transmembrane protein 38A [gene_biotype:protein_coding transcript_biotype:protein_coding] // chr2 // 100 // 100 // 24 // 24 // 0 /// GENSCAN00000038317 // ENSEMBL // cdna:genscan chromosome:Sscrofa10.2:2:60519201:60526911:-1 transcr…
15350781	KvLQT1	1.67591	1.67591	7.67462	2.85491e-06	0.000107198	NA	NA	XM_013992325	NA	15350781	15350781	g335310723	+	1	612	25	---	XM_013992325 // RefSeq // PREDICTED: Sus scrofa potassium voltage-gated channel subfamily KQT member 1-like (LOC397326), partial mRNA. // g335310723 // 64 // 64 // 16 // 25 // 1 /// AB033207 // GenBank // Sus scrofa KCNQ1 mRNA for potassium channel protein (KvLQT1), partial cds. // g335310723 // 40 // 40 // 10 // 25 // 1
15316954	TSPAN3	1.67194	1.67194	7.56016	3.37175e-06	0.000117404	100157865	tetraspanin 3	NM_001244196	protein_coding]	15316954	15316954	chr7	-	62457425	62482522	27	NM_001244196 // TSPAN3 // tetraspanin 3 // 7|7 // 100157865	NM_001244196 // RefSeq // Sus scrofa tetraspanin 3 (TSPAN3), mRNA. // chr7 // 100 // 100 // 27 // 27 // 0 /// ENSSSCT00000002093 // ENSEMBL // tetraspanin 3 [gene_biotype:protein_coding transcript_biotype:protein_coding] // chr7 // 100 // 100 // 27 // 27 // 0 /// GENSCAN00000035557 // ENSEMBL // cdna:genscan chromosome:Sscrofa10.2:7:61898138:61922687:-1 transcript_biotype:protein_coding // chr7 /…
15226573	15226573	1.67156	1.67156	6.84216	9.94763e-06	0.000247205	NA	NA	---	NA	15226573	15226573	chr14	+	75648115	75709042	29	---	---
15350039	ST6GAL1	1.66533	1.66533	8.17702	1.40159e-06	6.74227e-05	NA	NA	XM_013991894	protein_coding]	15350039	15350039	g335309326	+	1	3689	24	---	XM_013991894 // RefSeq // PREDICTED: Sus scrofa ST6 beta-galactosamide alpha-2,6-sialyltranferase 1 (ST6GAL1), mRNA. // g335309326 // 96 // 96 // 23 // 24 // 1 /// JF836158 // GenBank // Sus scrofa ST6 beta-galactosamide alpha-2,6-sialyltranferase (ST6GAL1) mRNA, complete cds. // g335309326 // 38 // 38 // 9 // 24 // 1 /// ENSSSCT00000024829 // ENSEMBL // ST6 beta-galactosamide alpha-2,6-sialyltra…
15290930	CRELD2	1.66253	1.66253	7.96712	1.87976e-06	8.22454e-05	100520025	cysteine-rich with EGF-like domains 2	XM_003126783	protein_coding]	15290930	15290930	chr5	+	100015073	100022777	22	XM_003126783 // CRELD2 // cysteine-rich with EGF-like domains 2 // --- // 100520025	XM_003126783 // RefSeq // PREDICTED: Sus scrofa cysteine-rich with EGF-like domains 2 (CRELD2), mRNA. // chr5 // 100 // 100 // 22 // 22 // 0 /// ENSSSCT00000001071 // ENSEMBL // cysteine-rich with EGF-like domains 2 [gene_biotype:protein_coding transcript_biotype:protein_coding] // chr5 // 100 // 100 // 22 // 22 // 0 /// GENSCAN00000024517 // ENSEMBL // cdna:genscan chromosome:Sscrofa10.2:5:11096…
15349945	HERPUD1	1.65992	1.65992	7.66142	2.90996e-06	0.000108415	NA	NA	XR_300222	protein_coding]	15349945	15349945	g335309092	+	1	482	28	---	XR_300222 // RefSeq // PREDICTED: Sus scrofa uncharacterized LOC100626017 (LOC100626017), ncRNA. // g335309092 // 57 // 57 // 16 // 28 // 1 /// XM_013992015 // RefSeq // PREDICTED: Sus scrofa homocysteine-inducible, endoplasmic reticulum stress-inducible, ubiquitin-like domain member 1 (HERPUD1), mRNA. // g335309092 // 46 // 46 // 13 // 28 // 1 /// ENSSSCT00000024825 // ENSEMBL // Uncharacterized…
15343483	PTPN6	1.65698	1.65698	6.93975	8.55344e-06	0.000222724	NA	NA	XM_003355590	protein_coding]	15343483	15343483	g335288509	+	1	2421	25	---	XM_003355590 // RefSeq // PREDICTED: Sus scrofa protein tyrosine phosphatase, non-receptor type 6 (PTPN6), transcript variant X2, mRNA. // g335288509 // 96 // 96 // 24 // 25 // 1 /// XM_005652593 // RefSeq // PREDICTED: Sus scrofa protein tyrosine phosphatase, non-receptor type 6 (PTPN6), transcript variant X1, mRNA. // g335288509 // 88 // 88 // 22 // 25 // 1 /// ENSSSCT00000031587 // ENSEMBL // …
15208455	VMP1	1.65425	1.65425	7.09452	6.74929e-06	0.000187848	100524644	vacuole membrane protein 1	ENSSSCT00000019232	protein_coding]	15208455	15208455	chr12	+	34069469	34200586	34	ENSSSCT00000019232 // VMP1 // vacuole membrane protein 1 // --- // 100524644	ENSSSCT00000019232 // ENSEMBL // vacuole membrane protein 1 [gene_biotype:protein_coding transcript_biotype:protein_coding] // chr12 // 100 // 97 // 33 // 33 // 0 /// GENSCAN00000007582 // ENSEMBL // cdna:genscan chromosome:Sscrofa10.2:12:37228139:37339064:1 transcript_biotype:protein_coding // chr12 // 100 // 50 // 17 // 17 // 0
15274262	LITAF	1.64592	1.64592	8.37623	1.06584e-06	5.56283e-05	100518302	lipopolysaccharide-induced TNF factor	XM_003124593	protein_coding]	15274262	15274262	chr3	-	28184283	28219364	25	XM_003124593 // LITAF // lipopolysaccharide-induced TNF factor // --- // 100518302	XM_003124593 // RefSeq // PREDICTED: Sus scrofa lipopolysaccharide-induced TNF factor (LITAF), transcript variant X1, mRNA. // chr3 // 100 // 100 // 25 // 25 // 0 /// XM_013995640 // RefSeq // PREDICTED: Sus scrofa lipopolysaccharide-induced TNF factor (LITAF), transcript variant X2, mRNA. // chr3 // 100 // 80 // 20 // 20 // 0 /// ENSSSCT00000025103 // ENSEMBL // lipopolysaccharide-induced TNF fa…
15315919	CCND3	1.64344	1.64344	9.82538	1.65562e-07	1.80983e-05	NA	NA	ENSSSCT00000031143	protein_coding]	15315919	15315919	chr7	-	42666183	42670750	24	---	ENSSSCT00000031143 // ENSEMBL // Uncharacterized protein [gene_biotype:protein_coding transcript_biotype:protein_coding] // chr7 // 100 // 63 // 15 // 15 // 0 /// ENSSSCT00000035449 // ENSEMBL // Uncharacterized protein [gene_biotype:protein_coding transcript_biotype:protein_coding] // chr7 // 100 // 42 // 10 // 10 // 0 /// GENSCAN00000019002 // ENSEMBL // cdna:genscan chromosome:Sscrofa10.2:7:42…
15281692	DRAM2	1.64135	1.64135	8.74942	6.45917e-07	4.05068e-05	100158051	DNA-damage regulated autophagy modulator 2	NM_001243696	protein_coding]	15281692	15281692	chr4	+	113604028	113624088	30	NM_001243696 // DRAM2 // DNA-damage regulated autophagy modulator 2 // 4|4 // 100158051	NM_001243696 // RefSeq // Sus scrofa DNA-damage regulated autophagy modulator 2 (DRAM2), mRNA. // chr4 // 100 // 100 // 30 // 30 // 0 /// XM_005663558 // RefSeq // PREDICTED: Sus scrofa DNA-damage regulated autophagy modulator 2 (DRAM2), transcript variant X1, mRNA. // chr4 // 100 // 100 // 30 // 30 // 0 /// XM_005663559 // RefSeq // PREDICTED: Sus scrofa DNA-damage regulated autophagy modulator …
15285793	MCL1	1.63736	1.63736	10.0304	1.2941e-07	1.53891e-05	397648	myeloid cell leukemia 1	NM_214361	protein_coding]	15285793	15285793	chr4	-	102518112	102522972	29	NM_214361 // MCL1 // myeloid cell leukemia 1 // 4|4 // 397648	NM_214361 // RefSeq // Sus scrofa myeloid cell leukemia 1 (MCL1), mRNA. // chr4 // 92 // 86 // 23 // 25 // 0 /// ENSSSCT00000007289 // ENSEMBL // myeloid cell leukemia 1 [gene_biotype:protein_coding transcript_biotype:protein_coding] // chr4 // 100 // 34 // 10 // 10 // 0 /// GENSCAN00000030606 // ENSEMBL // cdna:genscan chromosome:Sscrofa10.2:4:107663663:107811295:1 transcript_biotype:protein_cod…
15307952	15307952	1.63514	1.63514	7.3136	4.85225e-06	0.000150963	NA	NA	---	NA	15307952	15307952	chr7	+	21947074	21953222	10	---	---
15264780	ILVBL	1.6321	1.6321	7.75942	2.52642e-06	9.99387e-05	NA	NA	XM_003123453	protein_coding]	15264780	15264780	chr2	-	60058807	60063355	29	---	XM_003123453 // RefSeq // PREDICTED: Sus scrofa ilvB (bacterial acetolactate synthase)-like (ILVBL), transcript variant X3, mRNA. // chr2 // 100 // 100 // 29 // 29 // 1 /// XM_005652906 // RefSeq // PREDICTED: Sus scrofa ilvB (bacterial acetolactate synthase)-like (ILVBL), transcript variant X1, mRNA. // chr2 // 100 // 100 // 29 // 29 // 1 /// XM_005652907 // RefSeq // PREDICTED: Sus scrofa ilvB …
15246493	HM13	1.61846	1.61846	9.06114	4.3009e-07	3.13168e-05	NA	NA	XM_013985217	protein_coding	15246493	15246493	chr17	+	37278217	37299645	21	---	XM_013985217 // RefSeq // PREDICTED: Sus scrofa histocompatibility (minor) 13 (HM13), mRNA. // chr17 // 90 // 90 // 19 // 21 // 1 /// ENSSSCT00000007908 // ENSEMBL // ensembl:novel chromosome:Sscrofa10.2:17:40078729:40117799:-1 gene:ENSSSCG00000007228 gene_biotype:protein_coding transcript_biotype:protein_coding // chr17 // 90 // 90 // 19 // 21 // 1 /// GENSCAN00000016552 // ENSEMBL // cdna:gensc…
15223168	BMP1	1.6136	1.6136	7.85043	2.21801e-06	9.08286e-05	100156461	bone morphogenetic protein 1	XM_013990268	protein_coding]	15223168	15223168	chr14	+	6400797	6442054	34	XM_013990268 // BMP1 // bone morphogenetic protein 1 // 14|14 // 100156461	XM_013990268 // RefSeq // PREDICTED: Sus scrofa bone morphogenetic protein 1 (BMP1), mRNA. // chr14 // 97 // 100 // 33 // 34 // 0 /// ENSSSCT00000010546 // ENSEMBL // Metalloendopeptidase [gene_biotype:protein_coding transcript_biotype:protein_coding] // chr14 // 97 // 100 // 33 // 34 // 0 /// FM995259 // GenBank // Sus scrofa partial mRNA for bone morphogenetic protein 1 (BMP1 gene). // chr14 //…
15335657	STARD8	1.61268	1.61268	6.983	8.0029e-06	0.000213052	100519288	StAR-related lipid transfer (START) domain containing 8	XM_005673701	protein_coding]	15335657	15335657	chrX	+	123890666	123903745	28	XM_005673701 // STARD8 // StAR-related lipid transfer (START) domain containing 8 // --- // 100519288	XM_005673701 // RefSeq // PREDICTED: Sus scrofa StAR-related lipid transfer (START) domain containing 8 (STARD8), mRNA. // chrX // 100 // 54 // 15 // 15 // 0 /// XM_013986228 // RefSeq // PREDICTED: Sus scrofa stAR-related lipid transfer protein 8-like (LOC100738840), mRNA. // chrX // 89 // 32 // 8 // 9 // 0 /// ENSSSCT00000014022 // ENSEMBL // StAR-related lipid transfer (START) domain containin…
15211520	CCR10	1.61048	1.61048	8.36147	1.08752e-06	5.6148e-05	733623	chemokine (C-C motif) receptor 10	NM_001044563	protein_coding]	15211520	15211520	chr12	-	17720943	17722854	19	NM_001044563 // CCR10 // chemokine (C-C motif) receptor 10 // --- // 733623	NM_001044563 // RefSeq // Sus scrofa chemokine (C-C motif) receptor 10 (CCR10), mRNA. // chr12 // 100 // 100 // 19 // 19 // 0 /// ENSSSCT00000018932 // ENSEMBL // Sus scrofa chemokine (C-C motif) receptor 10 (CCR10), mRNA. [gene_biotype:protein_coding transcript_biotype:protein_coding] // chr12 // 100 // 100 // 19 // 19 // 0 /// DQ157761 // GenBank // Sus scrofa chemokine C-C motif receptor 10 (C…
15190313	TLR4	1.60871	1.60871	7.41371	4.18172e-06	0.00013611	399541	toll-like receptor 4	NM_001113039	protein_coding]	15190313	15190313	chr1	+	271621935	271631702	28	NM_001113039 // TLR4 // toll-like receptor 4 // --- // 399541	NM_001113039 // RefSeq // Sus scrofa toll-like receptor 4 (TLR4), transcript variant 1, mRNA. // chr1 // 100 // 100 // 28 // 28 // 0 /// NM_001293316 // RefSeq // Sus scrofa toll-like receptor 4 (TLR4), transcript variant 2, mRNA. // chr1 // 100 // 93 // 26 // 26 // 0 /// NM_001293317 // RefSeq // Sus scrofa toll-like receptor 4 (TLR4), transcript variant 3, mRNA. // chr1 // 100 // 75 // 21 // 21…
15246430	SRXN1	1.60861	1.60861	6.93117	8.66728e-06	0.000224468	NA	NA	ENSSSCT00000028631	protein_coding]	15246430	15246430	chr17	+	36353158	36358394	26	---	ENSSSCT00000028631 // ENSEMBL // Sulfiredoxin [gene_biotype:protein_coding transcript_biotype:protein_coding] // chr17 // 94 // 69 // 17 // 18 // 0 /// GENSCAN00000027071 // ENSEMBL // cdna:genscan chromosome:Sscrofa10.2:17:39384708:39389514:-1 transcript_biotype:protein_coding // chr17 // 94 // 69 // 17 // 18 // 0 /// GENSCAN00000027079 // ENSEMBL // cdna:genscan chromosome:Sscrofa10.2:17:393375…
15248872	SRXN1	1.60861	1.60861	6.93117	8.66728e-06	0.000224468	NA	NA	ENSSSCT00000028631	protein_coding]	15248872	15248872	chr17	-	36597039	36602275	26	---	ENSSSCT00000028631 // ENSEMBL // Sulfiredoxin [gene_biotype:protein_coding transcript_biotype:protein_coding] // chr17 // 100 // 65 // 17 // 17 // 0 /// GENSCAN00000027071 // ENSEMBL // cdna:genscan chromosome:Sscrofa10.2:17:39384708:39389514:-1 transcript_biotype:protein_coding // chr17 // 100 // 65 // 17 // 17 // 0 /// GENSCAN00000027079 // ENSEMBL // cdna:genscan chromosome:Sscrofa10.2:17:3933…
15300098	RNF125	1.6048	1.6048	8.12688	1.50268e-06	7.08627e-05	100517591	ring finger protein 125, E3 ubiquitin protein ligase	XM_005665329	protein_coding]	15300098	15300098	chr6	+	80171719	80214020	29	XM_005665329 // RNF125 // ring finger protein 125, E3 ubiquitin protein ligase // --- // 100517591	XM_005665329 // RefSeq // PREDICTED: Sus scrofa ring finger protein 125, E3 ubiquitin protein ligase (RNF125), transcript variant X6, mRNA. // chr6 // 100 // 83 // 24 // 24 // 0 /// XM_013999273 // RefSeq // PREDICTED: Sus scrofa ring finger protein 125, E3 ubiquitin protein ligase (RNF125), transcript variant X2, mRNA. // chr6 // 100 // 83 // 24 // 24 // 0 /// XM_013999274 // RefSeq // PREDICTED…
15247302	SYS1	1.60385	1.60385	6.82452	1.02243e-05	0.000251472	102162899	Sys1 golgi trafficking protein	XM_005672967	protein_coding]	15247302	15247302	chr17	+	49515190	49699686	26	XM_005672967 // SYS1 // Sys1 golgi trafficking protein // --- // 102162899	XM_005672967 // RefSeq // PREDICTED: Sus scrofa Sys1 golgi trafficking protein (SYS1), mRNA. // chr17 // 100 // 27 // 7 // 7 // 0 /// ENSSSCT00000008095 // ENSEMBL // Uncharacterized protein [gene_biotype:protein_coding transcript_biotype:protein_coding] // chr17 // 100 // 27 // 7 // 7 // 0 /// ENSSSCT00000026415 // ENSEMBL // Uncharacterized protein [gene_biotype:protein_coding transcript_biotyp…
15189710	ALDH1B1	1.60022	1.60022	10.7278	5.75904e-08	9.19757e-06	NA	NA	XM_003353586	protein_coding]	15189710	15189710	chr1	+	250529264	250530846	27	---	XM_003353586 // RefSeq // PREDICTED: Sus scrofa aldehyde dehydrogenase 1 family, member B1 (ALDH1B1), mRNA. // chr1 // 81 // 81 // 22 // 27 // 1 /// ENSSSCT00000005901 // ENSEMBL // aldehyde dehydrogenase 1 family, member B1 [gene_biotype:protein_coding transcript_biotype:protein_coding] // chr1 // 81 // 81 // 22 // 27 // 1 /// GENSCAN00000045514 // ENSEMBL // cdna:genscan chromosome:Sscrofa10.2:…
15350985	ARSA	1.59892	1.59892	6.96833	8.18533e-06	0.000216194	NA	NA	NM_213933	protein_coding]	15350985	15350985	g47522623	+	1	1938	25	---	NM_213933 // RefSeq // Sus scrofa arylsulfatase A (ARSA), mRNA. // g47522623 // 100 // 100 // 25 // 25 // 1 /// ENSSSCT00000031954 // ENSEMBL // arylsulfatase A precursor [gene_biotype:protein_coding transcript_biotype:protein_coding] // g47522623 // 76 // 76 // 19 // 25 // 1 /// AF316108 // GenBank // Sus scrofa arylsulfatase A (AS-A) mRNA, complete cds. // g47522623 // 100 // 100 // 25 // 25 //…
15285381	IL6R	1.59767	1.59767	6.90002	9.09431e-06	0.000232016	NA	NA	ENSSSCT00000028938	protein_coding	15285381	15285381	chr4	-	99393597	99432017	27	---	ENSSSCT00000028938 // ENSEMBL // ensembl:novel chromosome:Sscrofa10.2:4:104198431:104250107:-1 gene:ENSSSCG00000027628 gene_biotype:protein_coding transcript_biotype:protein_coding // chr4 // 96 // 85 // 22 // 23 // 0 /// GENSCAN00000033932 // ENSEMBL // cdna:genscan chromosome:Sscrofa10.2:4:104249444:104268316:-1 transcript_biotype:protein_coding // chr4 // 100 // 30 // 8 // 8 // 0 /// NM_214403…
15319028	LGMN	1.5962	1.5962	8.10498	1.54923e-06	7.20647e-05	100154477	legumain	XM_001927082	protein_coding	15319028	15319028	chr7	-	122190337	122226074	14	XM_001927082 // LGMN // legumain // 7|7 // 100154477	XM_001927082 // RefSeq // PREDICTED: Sus scrofa legumain (LGMN), transcript variant X2, mRNA. // chr7 // 100 // 93 // 13 // 13 // 0 /// XM_005656451 // RefSeq // PREDICTED: Sus scrofa legumain (LGMN), transcript variant X1, mRNA. // chr7 // 100 // 100 // 14 // 14 // 0 /// ENSSSCT00000002722 // ENSEMBL // ensembl:novel chromosome:Sscrofa10.2:7:120780129:120811703:-1 gene:ENSSSCG00000002452 gene_bi…
15333361	PRDX4	1.59247	1.59247	7.5787	3.28173e-06	0.000115279	100152260	peroxiredoxin 4	XM_001927369	protein_coding]	15333361	15333361	chrX	+	18634358	18653742	19	XM_001927369 // PRDX4 // peroxiredoxin 4 // X|X // 100152260	XM_001927369 // RefSeq // PREDICTED: Sus scrofa peroxiredoxin 4 (PRDX4), transcript variant X1, mRNA. // chrX // 100 // 100 // 19 // 19 // 0 /// XM_005673496 // RefSeq // PREDICTED: Sus scrofa peroxiredoxin 4 (PRDX4), transcript variant X2, mRNA. // chrX // 100 // 100 // 19 // 19 // 0 /// XM_005673497 // RefSeq // PREDICTED: Sus scrofa peroxiredoxin 4 (PRDX4), transcript variant X3, mRNA. // chrX…
15346019	15346019	1.5922	1.5922	8.99713	4.67152e-07	3.3208e-05	NA	NA	XR_299147	NA	15346019	15346019	g335296654	+	1	816	20	---	XR_299147 // RefSeq // PREDICTED: Sus scrofa uncharacterized LOC100624137 (LOC100624137), ncRNA. // g335296654 // 100 // 100 // 20 // 20 // 1
15241159	IKZF2	1.58454	1.58454	8.07771	1.60935e-06	7.37164e-05	100510935	IKAROS family zinc finger 2 (Helios)	XM_013984460	protein_coding]	15241159	15241159	chr15	-	108615850	108631292	24	XM_013984460 // IKZF2 // IKAROS family zinc finger 2 (Helios) // --- // 100510935	XM_013984460 // RefSeq // PREDICTED: Sus scrofa IKAROS family zinc finger 2 (Helios) (IKZF2), transcript variant X1, mRNA. // chr15 // 96 // 100 // 23 // 24 // 0 /// XM_013984461 // RefSeq // PREDICTED: Sus scrofa IKAROS family zinc finger 2 (Helios) (IKZF2), transcript variant X2, mRNA. // chr15 // 96 // 100 // 23 // 24 // 0 /// ENSSSCT00000017599 // ENSEMBL // IKAROS family zinc finger 2 (Helio…
15326616	SRPR	1.57911	1.57911	7.23175	5.48493e-06	0.000164041	100513370	signal recognition particle receptor (docking protein)	XM_003130057	protein_coding]	15326616	15326616	chr9	+	51701577	51707709	22	XM_003130057 // SRPR // signal recognition particle receptor (docking protein) // --- // 100513370	XM_003130057 // RefSeq // PREDICTED: Sus scrofa signal recognition particle receptor (docking protein) (SRPR), mRNA. // chr9 // 100 // 100 // 22 // 22 // 0 /// ENSSSCT00000016593 // ENSEMBL // Signal recognition particle receptor subunit alpha [gene_biotype:protein_coding transcript_biotype:protein_coding] // chr9 // 100 // 100 // 22 // 22 // 0 /// GENSCAN00000050991 // ENSEMBL // cdna:genscan ch…
15319811	15319811	1.57888	1.57888	7.86586	2.16982e-06	8.95753e-05	NA	NA	XM_013991749	protein_coding	15319811	15319811	chr8	+	2339427	2340959	21	---	XM_013991749 // RefSeq // PREDICTED: Sus scrofa wolframin-like (LOC100627863), partial mRNA. // chr8 // 81 // 81 // 17 // 21 // 1 /// GENSCAN00000020119 // ENSEMBL // cdna:genscan scaffold:Sscrofa10.2:GL894224.1:7236:9279:1 transcript_biotype:protein_coding // chr8 // 67 // 67 // 14 // 21 // 1
15313436	GSKIP	1.57836	1.57836	7.17577	5.9675e-06	0.000173282	100154584	GSK3B interacting protein	XM_005666425	protein_coding]	15313436	15313436	chr7	+	126524436	126543961	24	XM_005666425 // GSKIP // GSK3B interacting protein // 7|7 // 100154584	XM_005666425 // RefSeq // PREDICTED: Sus scrofa GSK3B interacting protein (GSKIP), transcript variant X1, mRNA. // chr7 // 100 // 100 // 24 // 24 // 0 /// ENSSSCT00000027477 // ENSEMBL // GSK3B interacting protein [gene_biotype:protein_coding transcript_biotype:protein_coding] // chr7 // 100 // 100 // 24 // 24 // 0 /// NM_001243496 // RefSeq // Sus scrofa GSK3B interacting protein (GSKIP), mRNA. …
15348829	SLC35A2	1.57618	1.57618	6.94632	8.46722e-06	0.000221684	NA	NA	XM_013986120	protein_coding]	15348829	15348829	g335305984	+	1	1497	25	---	XM_013986120 // RefSeq // PREDICTED: Sus scrofa solute carrier family 35 (UDP-galactose transporter), member A2 (SLC35A2), mRNA. // g335305984 // 100 // 100 // 25 // 25 // 1 /// ENSSSCT00000029541 // ENSEMBL // solute carrier family 35 (UDP-galactose transporter), member A2 [gene_biotype:protein_coding transcript_biotype:protein_coding] // g335305984 // 100 // 100 // 25 // 25 // 1 /// GENSCAN0000…
15207067	GRN	1.57437	1.57437	7.62266	3.07829e-06	0.000111227	733645	granulin	NM_001044578	protein_coding]	15207067	15207067	chr12	+	16808514	16812389	32	NM_001044578 // GRN // granulin // --- // 733645	NM_001044578 // RefSeq // Sus scrofa granulin (GRN), mRNA. // chr12 // 94 // 100 // 30 // 32 // 0 /// ENSSSCT00000018893 // ENSEMBL // Sus scrofa granulin (GRN), mRNA. [gene_biotype:protein_coding transcript_biotype:protein_coding] // chr12 // 100 // 100 // 32 // 32 // 0 /// AY642268 // GenBank // Sus scrofa granulin precursor (GRN) mRNA, complete cds. // chr12 // 94 // 100 // 30 // 32 // 0 /// G…
15292695	SHMT2	1.57382	1.57382	6.99633	7.84091e-06	0.000209874	100514459	serine hydroxymethyltransferase 2 (mitochondrial)	XM_003126297	protein_coding]	15292695	15292695	chr5	-	21377332	21382933	35	XM_003126297 // SHMT2 // serine hydroxymethyltransferase 2 (mitochondrial) // 5|5 // 100514459	XM_003126297 // RefSeq // PREDICTED: Sus scrofa serine hydroxymethyltransferase 2 (mitochondrial) (SHMT2), transcript variant X3, mRNA. // chr5 // 100 // 100 // 35 // 35 // 0 /// XM_003481634 // RefSeq // PREDICTED: Sus scrofa serine hydroxymethyltransferase 2 (mitochondrial) (SHMT2), transcript variant X1, mRNA. // chr5 // 100 // 100 // 35 // 35 // 0 /// XM_005663912 // RefSeq // PREDICTED: Sus …
15264130	PDE4A	1.57272	1.57272	8.24748	1.27153e-06	6.26767e-05	NA	NA	ENSSSCT00000014899	protein_coding]	15264130	15264130	chr2	-	52940179	52941476	27	---	ENSSSCT00000014899 // ENSEMBL // Uncharacterized protein [gene_biotype:protein_coding transcript_biotype:protein_coding] // chr2 // 100 // 100 // 27 // 27 // 0 /// GENSCAN00000030338 // ENSEMBL // cdna:genscan chromosome:Sscrofa10.2:2:69650379:69656058:1 transcript_biotype:protein_coding // chr2 // 100 // 100 // 27 // 27 // 0 /// NM_001123159 // RefSeq // Sus scrofa phosphodiesterase 4A, cAMP-spe…
15294116	CCND2	1.56444	1.56444	7.55685	3.38809e-06	0.000117631	397162	cyclin D2	ENSSSCT00000000790	protein_coding]	15294116	15294116	chr5	-	61964529	61981790	24	ENSSSCT00000000790 // CCND2 // cyclin D2 // --- // 397162	ENSSSCT00000000790 // ENSEMBL // Sus scrofa cyclin D2 (CCND2), mRNA. [gene_biotype:protein_coding transcript_biotype:protein_coding] // chr5 // 100 // 83 // 20 // 20 // 0 /// NM_214088 // RefSeq // Sus scrofa cyclin D2 (CCND2), mRNA. // chr5 // 92 // 92 // 22 // 24 // 1 /// AB046174 // GenBank // Sus scrofa mRNA for cyclin D2, complete cds. // chr5 // 92 // 92 // 22 // 24 // 1 /// GENSCAN00000006…
15325045	FOLR1	1.56055	1.56055	7.81897	2.31985e-06	9.45142e-05	396784	folate receptor 1 (adult)	NM_213830	protein_coding]	15325045	15325045	chr9	+	6250720	6264875	20	NM_213830 // FOLR1 // folate receptor 1 (adult) // --- // 396784	NM_213830 // RefSeq // Sus scrofa folate receptor 1 (adult) (FOLR1), mRNA. // chr9 // 100 // 55 // 11 // 11 // 0 /// NM_214311 // RefSeq // Sus scrofa folate receptor 1 (adult) (FOLR1), mRNA. // chr9 // 100 // 20 // 4 // 4 // 0 /// XM_005653647 // RefSeq // PREDICTED: Sus scrofa folate receptor 1 (adult) (FOLR1), transcript variant X2, mRNA. // chr9 // 100 // 75 // 15 // 15 // 0 /// XM_013999144 …
15266772	SEC24A	1.55788	1.55788	6.78683	1.08429e-05	0.000261584	NA	NA	NM_001243924	protein_coding]	15266772	15266772	chr2	-	124581289	124640599	31	---	NM_001243924 // RefSeq // Sus scrofa SEC24 homolog A, COPII coat complex component (SEC24A), mRNA. // chr2 // 94 // 94 // 29 // 31 // 1 /// XM_005655001 // RefSeq // PREDICTED: Sus scrofa SEC24 homolog A, COPII coat complex component (SEC24A), transcript variant X1, mRNA. // chr2 // 94 // 94 // 29 // 31 // 1 /// XM_005655002 // RefSeq // PREDICTED: Sus scrofa SEC24 homolog A, COPII coat complex c…
15337955	IL13RA1	1.55734	1.55734	7.64465	2.98156e-06	0.000109935	397615	interleukin 13 receptor, alpha 1	NM_214341	protein_coding]	15337955	15337955	chrX	-	97193929	97240532	29	NM_214341 // IL13RA1 // interleukin 13 receptor, alpha 1 // X|X // 397615	NM_214341 // RefSeq // Sus scrofa interleukin 13 receptor, alpha 1 (IL13RA1), mRNA. // chrX // 100 // 79 // 23 // 23 // 0 /// ENSSSCT00000013814 // ENSEMBL // Sus scrofa interleukin 13 receptor, alpha 1 (IL13RA1), mRNA. [gene_biotype:protein_coding transcript_biotype:protein_coding] // chrX // 100 // 90 // 26 // 26 // 0 /// AY266142 // GenBank // Sus scrofa interleukin 13 receptor alpha 1 mRNA, c…
15258949	MAN2A1	1.54399	1.54399	8.48798	9.15901e-07	5.04398e-05	100514631	mannosidase, alpha, class 2A, member 1	XM_003123823	protein_coding]	15258949	15258949	chr2	+	103141933	103313268	41	XM_003123823 // MAN2A1 // mannosidase, alpha, class 2A, member 1 // --- // 100514631	XM_003123823 // RefSeq // PREDICTED: Sus scrofa mannosidase, alpha, class 2A, member 1 (MAN2A1), mRNA. // chr2 // 100 // 100 // 41 // 41 // 0 /// ENSSSCT00000015510 // ENSEMBL // mannosidase, alpha, class 2A, member 1 [gene_biotype:protein_coding transcript_biotype:protein_coding] // chr2 // 100 // 100 // 41 // 41 // 0 /// GENSCAN00000030269 // ENSEMBL // cdna:genscan chromosome:Sscrofa10.2:2:119…
15278523	TP53INP1	1.54018	1.54018	6.89214	9.20592e-06	0.000233373	100157451	tumor protein p53 inducible nuclear protein 1	XM_001925224	protein_coding]	15278523	15278523	chr4	+	42100428	42107040	25	XM_001925224 // TP53INP1 // tumor protein p53 inducible nuclear protein 1 // 4|4 // 100157451	XM_001925224 // RefSeq // PREDICTED: Sus scrofa tumor protein p53 inducible nuclear protein 1 (TP53INP1), transcript variant X1, mRNA. // chr4 // 100 // 100 // 25 // 25 // 0 /// ENSSSCT00000027714 // ENSEMBL // tumor protein p53 inducible nuclear protein 1 [gene_biotype:protein_coding transcript_biotype:protein_coding] // chr4 // 100 // 100 // 25 // 25 // 0 /// GENSCAN00000026823 // ENSEMBL // cd…
15286061	MAN1A2	1.53352	1.53352	7.1548	6.15957e-06	0.000176974	100154147	mannosidase, alpha, class 1A, member 2	XM_001927622	protein_coding]	15286061	15286061	chr4	-	107284061	107492370	33	XM_001927622 // MAN1A2 // mannosidase, alpha, class 1A, member 2 // 4|4 // 100154147	XM_001927622 // RefSeq // PREDICTED: Sus scrofa mannosidase, alpha, class 1A, member 2 (MAN1A2), mRNA. // chr4 // 100 // 91 // 30 // 30 // 0 /// ENSSSCT00000007372 // ENSEMBL // mannosidase, alpha, class 1A, member 2 [gene_biotype:protein_coding transcript_biotype:protein_coding] // chr4 // 100 // 85 // 28 // 28 // 0 /// GENSCAN00000042649 // ENSEMBL // cdna:genscan chromosome:Sscrofa10.2:4:11315…
15309234	15309234	1.52767	1.52767	7.38029	4.39395e-06	0.000141101	NA	NA	ENSSSCT00000029456	snRNA]	15309234	15309234	chr7	+	35497475	35497581	25	---	ENSSSCT00000029456 // ENSEMBL // U6 spliceosomal RNA [gene_biotype:snRNA transcript_biotype:snRNA] // chr7 // 100 // 100 // 25 // 25 // 1
15309236	15309236	1.52767	1.52767	7.38029	4.39395e-06	0.000141101	NA	NA	ENSSSCT00000029456	snRNA]	15309236	15309236	chr7	+	35566235	35566341	25	---	ENSSSCT00000029456 // ENSEMBL // U6 spliceosomal RNA [gene_biotype:snRNA transcript_biotype:snRNA] // chr7 // 100 // 100 // 25 // 25 // 1
15346365	NFE2L1	1.51964	1.51964	8.51839	8.79103e-07	4.88626e-05	NA	NA	XM_013979907	protein_coding	15346365	15346365	g335297778	+	1	503	25	---	XM_013979907 // RefSeq // PREDICTED: Sus scrofa nuclear factor, erythroid 2-like 1 (NFE2L1), partial mRNA. // g335297778 // 100 // 100 // 25 // 25 // 1 /// ENSSSCT00000019079 // ENSEMBL // ensembl:novel chromosome:Sscrofa10.2:12:24300468:24308029:1 gene:ENSSSCG00000017525 gene_biotype:protein_coding transcript_biotype:protein_coding // g335297778 // 80 // 80 // 20 // 25 // 1
15277031	TMEM214	1.51934	1.51934	7.58933	3.23124e-06	0.000114927	100524558	transmembrane protein 214	XM_005662677	protein_coding]	15277031	15277031	chr3	-	104508890	104517222	27	XM_005662677 // TMEM214 // transmembrane protein 214 // --- // 100524558	XM_005662677 // RefSeq // PREDICTED: Sus scrofa transmembrane protein 214 (TMEM214), mRNA. // chr3 // 100 // 100 // 27 // 27 // 0 /// ENSSSCT00000009364 // ENSEMBL // transmembrane protein 214 [gene_biotype:protein_coding transcript_biotype:protein_coding] // chr3 // 100 // 100 // 27 // 27 // 0 /// GENSCAN00000032695 // ENSEMBL // cdna:genscan chromosome:Sscrofa10.2:3:119044981:119079403:-1 trans…
15290160	TWF1	1.51902	1.51902	7.07522	6.95046e-06	0.000191786	100523377	twinfilin actin binding protein 1	XM_005664155	protein_coding]	15290160	15290160	chr5	+	70896710	70907659	22	XM_005664155 // TWF1 // twinfilin actin binding protein 1 // --- // 100523377	XM_005664155 // RefSeq // PREDICTED: Sus scrofa twinfilin actin binding protein 1 (TWF1), mRNA. // chr5 // 100 // 100 // 22 // 22 // 0 /// ENSSSCT00000000865 // ENSEMBL // twinfilin actin binding protein 1 [gene_biotype:protein_coding transcript_biotype:protein_coding] // chr5 // 100 // 100 // 22 // 22 // 0 /// GENSCAN00000033034 // ENSEMBL // cdna:genscan chromosome:Sscrofa10.2:5:77683079:777329…
15307981	15307981	1.51784	1.51784	7.75812	2.53116e-06	9.99387e-05	NA	NA	---	NA	15307981	15307981	chr7	+	22171439	22179122	16	---	---
15191387	RALGDS	1.51353	1.51353	6.8629	9.63238e-06	0.00024087	NA	NA	XM_013993945	protein_coding]	15191387	15191387	chr1	+	288329179	288330950	19	---	XM_013993945 // RefSeq // PREDICTED: Sus scrofa ral guanine nucleotide dissociation stimulator (RALGDS), partial mRNA. // chr1 // 100 // 100 // 19 // 19 // 1 /// ENSSSCT00000006309 // ENSEMBL // ral guanine nucleotide dissociation stimulator [gene_biotype:protein_coding transcript_biotype:protein_coding] // chr1 // 100 // 100 // 19 // 19 // 1 /// GENSCAN00000009975 // ENSEMBL // cdna:genscan chro…
15235272	DPP10	1.51241	1.51241	7.31786	4.82151e-06	0.000150592	100157195	dipeptidyl-peptidase 10 (non-functional)	XM_001925636	protein_coding]	15235272	15235272	chr15	+	20356327	20697445	39	XM_001925636 // DPP10 // dipeptidyl-peptidase 10 (non-functional) // 15|15 // 100157195	XM_001925636 // RefSeq // PREDICTED: Sus scrofa dipeptidyl-peptidase 10 (non-functional) (DPP10), mRNA. // chr15 // 100 // 90 // 35 // 35 // 0 /// ENSSSCT00000017111 // ENSEMBL // dipeptidyl-peptidase 10 (non-functional) [gene_biotype:protein_coding transcript_biotype:protein_coding] // chr15 // 100 // 79 // 31 // 31 // 0 /// GENSCAN00000011678 // ENSEMBL // cdna:genscan chromosome:Sscrofa10.2:15…
15339185	IFNGR2	1.50052	1.50052	7.64695	2.97165e-06	0.000109859	NA	NA	NM_001111258	NA	15339185	15339185	g162287024	+	1	1844	25	---	NM_001111258 // RefSeq // Sus scrofa interferon gamma receptor 2 (interferon gamma transducer 1) (IFNGR2), mRNA. // g162287024 // 100 // 100 // 25 // 25 // 1 /// AB154365 // GenBank // Sus scrofa IFN-gR2 mRNA for interferon-gamma receptor 2, complete cds. // g162287024 // 80 // 80 // 20 // 25 // 1
15206770	FTSJ3	-1.5024	1.5024	-6.97029	8.1607e-06	0.000215781	100512190	FtsJ homolog 3 (E. coli)	XM_013980850	protein_coding]	15206770	15206770	chr12	+	12679383	12687804	38	XM_013980850 // FTSJ3 // FtsJ homolog 3 (E. coli) // --- // 100512190	XM_013980850 // RefSeq // PREDICTED: Sus scrofa FtsJ homolog 3 (E. coli) (FTSJ3), mRNA. // chr12 // 100 // 95 // 36 // 36 // 0 /// ENSSSCT00000018820 // ENSEMBL // FtsJ homolog 3 (E. coli) [gene_biotype:protein_coding transcript_biotype:protein_coding] // chr12 // 100 // 95 // 36 // 36 // 0 /// GENSCAN00000048061 // ENSEMBL // cdna:genscan chromosome:Sscrofa10.2:12:15097051:15104066:1 transcript_…
15227832	ZNF518A	-1.50712	1.50712	-7.96548	1.88412e-06	8.22454e-05	100153530	zinc finger protein 518A	XM_005671344	protein_coding]	15227832	15227832	chr14	+	112668936	112673411	24	XM_005671344 // ZNF518A // zinc finger protein 518A // 14|14 // 100153530	XM_005671344 // RefSeq // PREDICTED: Sus scrofa zinc finger protein 518A (ZNF518A), transcript variant X9, mRNA. // chr14 // 100 // 100 // 24 // 24 // 0 /// XM_005671356 // RefSeq // PREDICTED: Sus scrofa zinc finger protein 518A (ZNF518A), transcript variant X18, mRNA. // chr14 // 100 // 100 // 24 // 24 // 0 /// XM_005671357 // RefSeq // PREDICTED: Sus scrofa zinc finger protein 518A (ZNF518A), …
15237149	HSPE1	-1.50746	1.50746	-8.35183	1.10193e-06	5.66476e-05	397575	heat shock 10kDa protein 1	NM_214307	protein_coding]	15237149	15237149	chr15	+	94913554	94915922	23	NM_214307 // HSPE1 // heat shock 10kDa protein 1 // 15|15 // 397575	NM_214307 // RefSeq // Sus scrofa heat shock 10kDa protein 1 (HSPE1), mRNA. // chr15 // 76 // 74 // 13 // 17 // 0 /// ENSSSCT00000017506 // ENSEMBL // Sus scrofa heat shock 10kDa protein 1 (chaperonin 10) (HSPE1), mRNA. [gene_biotype:protein_coding transcript_biotype:protein_coding] // chr15 // 100 // 74 // 17 // 17 // 0 /// AY271355 // GenBank // Sus scrofa heat shock 10kD protein mRNA, complete…
15227012	TSPAN14	-1.50756	1.50756	-7.95397	1.91499e-06	8.29175e-05	100154486	tetraspanin 14	XM_001926602	protein_coding]	15227012	15227012	chr14	+	85816502	85845941	26	XM_001926602 // TSPAN14 // tetraspanin 14 // 14|14 // 100154486	XM_001926602 // RefSeq // PREDICTED: Sus scrofa tetraspanin 14 (TSPAN14), transcript variant X1, mRNA. // chr14 // 100 // 100 // 26 // 26 // 0 /// XM_013983382 // RefSeq // PREDICTED: Sus scrofa tetraspanin 14 (TSPAN14), transcript variant X2, mRNA. // chr14 // 100 // 100 // 26 // 26 // 0 /// ENSSSCT00000011321 // ENSEMBL // tetraspanin 14 [gene_biotype:protein_coding transcript_biotype:protein_c…
15324201	RPL34	-1.50808	1.50808	-8.73453	6.58757e-07	4.08839e-05	100517840	ribosomal protein L34	XM_005666942	protein_coding]	15324201	15324201	chr8	-	97472538	97475193	25	XM_005666942 // RPL34 // ribosomal protein L34 // --- // 100517840	XM_005666942 // RefSeq // PREDICTED: Sus scrofa ribosomal protein L34 (RPL34), transcript variant X4, mRNA. // chr8 // 96 // 100 // 24 // 25 // 0 /// XM_005666943 // RefSeq // PREDICTED: Sus scrofa ribosomal protein L34 (RPL34), transcript variant X1, mRNA. // chr8 // 95 // 84 // 20 // 21 // 0 /// XM_013978964 // RefSeq // PREDICTED: Sus scrofa ribosomal protein L34 (RPL34), transcript variant X2…
15197016	IFN-ALPHA-9	-1.50841	1.50841	-7.94073	1.95115e-06	8.39169e-05	100157766	interferon-alpha-9	NM_001195377	NA	15197016	15197016	chr1	-	210148003	210148572	16	NM_001195377 // IFN-ALPHA-9 // interferon-alpha-9 // 1|1 // 100157766	NM_001195377 // RefSeq // Sus scrofa interferon-alpha-9 (IFN-ALPHA-9), mRNA. // chr1 // 100 // 100 // 16 // 16 // 0 /// GQ415063 // GenBank // Sus scrofa interferon-alpha-9 (IFN-alpha-9) mRNA, complete cds. // chr1 // 100 // 100 // 16 // 16 // 0
15271108	SNRPG	-1.50853	1.50853	-7.22679	5.52595e-06	0.000164637	100525867	small nuclear ribonucleoprotein polypeptide G	XM_003125052	protein_coding]	15271108	15271108	chr3	+	66198631	66206792	25	XM_003125052 // SNRPG // small nuclear ribonucleoprotein polypeptide G // --- // 100525867	XM_003125052 // RefSeq // PREDICTED: Sus scrofa small nuclear ribonucleoprotein polypeptide G (SNRPG), mRNA. // chr3 // 96 // 100 // 24 // 25 // 0 /// ENSSSCT00000031595 // ENSEMBL // small nuclear ribonucleoprotein polypeptide G [gene_biotype:protein_coding transcript_biotype:protein_coding] // chr3 // 100 // 100 // 25 // 25 // 1
15303766	ETFB	-1.50865	1.50865	-8.88435	5.4097e-07	3.6403e-05	396614	electron-transfer-flavoprotein, beta polypeptide	ENSSSCT00000035046	protein_coding]	15303766	15303766	chr6	-	39382871	39395912	24	ENSSSCT00000035046 // ETFB // electron-transfer-flavoprotein, beta polypeptide // --- // 396614	ENSSSCT00000035046 // ENSEMBL // Sus scrofa electron-transfer-flavoprotein, beta polypeptide (ETFB), mRNA. [gene_biotype:protein_coding transcript_biotype:protein_coding] // chr6 // 100 // 100 // 24 // 24 // 0 /// GENSCAN00000024129 // ENSEMBL // cdna:genscan chromosome:Sscrofa10.2:6:51672802:51690637:-1 transcript_biotype:protein_coding // chr6 // 95 // 88 // 20 // 21 // 0 /// NM_001205279 // Re…
15203069	SEC61A2	-1.50949	1.50949	-6.91812	8.8435e-06	0.000227312	100511831	Sec61 translocon alpha 2 subunit	XM_003130808	protein_coding]	15203069	15203069	chr10	-	56716723	56743109	25	XM_003130808 // SEC61A2 // Sec61 translocon alpha 2 subunit // --- // 100511831	XM_003130808 // RefSeq // PREDICTED: Sus scrofa Sec61 translocon alpha 2 subunit (SEC61A2), transcript variant X1, mRNA. // chr10 // 100 // 100 // 25 // 25 // 0 /// XM_005668199 // RefSeq // PREDICTED: Sus scrofa Sec61 translocon alpha 2 subunit (SEC61A2), transcript variant X3, mRNA. // chr10 // 100 // 92 // 23 // 23 // 0 /// XM_013980310 // RefSeq // PREDICTED: Sus scrofa Sec61 translocon alpha…
15256254	RPL36	-1.5158	1.5158	-7.66637	2.88919e-06	0.000107911	100512647	ribosomal protein L36	NM_001244687	protein_coding]	15256254	15256254	chr2	+	49389222	49391217	20	NM_001244687 // RPL36 // ribosomal protein L36 // --- // 100512647	NM_001244687 // RefSeq // Sus scrofa ribosomal protein L36 (RPL36), mRNA. // chr2 // 92 // 60 // 11 // 12 // 0 /// ENSSSCT00000028373 // ENSEMBL // Sus scrofa ribosomal protein L36 (RPL36), mRNA. [gene_biotype:protein_coding transcript_biotype:protein_coding] // chr2 // 92 // 60 // 11 // 12 // 0 /// GENSCAN00000023250 // ENSEMBL // cdna:genscan chromosome:Sscrofa10.2:2:73808925:73810613:-1 transc…
15275944	CCT7	-1.51594	1.51594	-7.87148	2.15254e-06	8.9284e-05	100322871	chaperonin containing TCP1, subunit 7 (eta)	NM_001170522	protein_coding]	15275944	15275944	chr3	-	63887995	63907404	31	NM_001170522 // CCT7 // chaperonin containing TCP1, subunit 7 (eta) // --- // 100322871	NM_001170522 // RefSeq // Sus scrofa chaperonin containing TCP1, subunit 7 (eta) (CCT7), mRNA. // chr3 // 100 // 87 // 27 // 27 // 0 /// ENSSSCT00000009094 // ENSEMBL // Sus scrofa chaperonin containing TCP1, subunit 7 (eta) (CCT7), mRNA. [gene_biotype:protein_coding transcript_biotype:protein_coding] // chr3 // 100 // 90 // 28 // 28 // 0 /// AB527072 // GenBank // Sus scrofa CCT7 mRNA for chaper…
15332339	ACBD6	-1.51769	1.51769	-7.07454	6.9576e-06	0.000191786	100525243	acyl-CoA binding domain containing 6	XM_005656747	protein_coding	15332339	15332339	chr9	-	114191734	114545229	31	XM_005656747 // ACBD6 // acyl-CoA binding domain containing 6 // --- // 100525243	XM_005656747 // RefSeq // PREDICTED: Sus scrofa acyl-CoA binding domain containing 6 (ACBD6), transcript variant X5, mRNA. // chr9 // 100 // 74 // 23 // 23 // 0 /// GENSCAN00000027215 // ENSEMBL // cdna:genscan chromosome:Sscrofa10.2:9:133812393:133933114:-1 transcript_biotype:protein_coding // chr9 // 95 // 71 // 21 // 22 // 0 /// XM_003130348 // RefSeq // PREDICTED: Sus scrofa acyl-CoA binding …
15240510	ORMDL1	-1.5197	1.5197	-8.70007	6.89532e-07	4.19212e-05	100155491	ORMDL sphingolipid biosynthesis regulator 1	XM_001926349	protein_coding]	15240510	15240510	chr15	-	88891197	88907738	24	XM_001926349 // ORMDL1 // ORMDL sphingolipid biosynthesis regulator 1 // 15|15 // 100155491	XM_001926349 // RefSeq // PREDICTED: Sus scrofa ORMDL sphingolipid biosynthesis regulator 1 (ORMDL1), mRNA. // chr15 // 100 // 100 // 24 // 24 // 0 /// ENSSSCT00000017469 // ENSEMBL // ORMDL sphingolipid biosynthesis regulator 1 [gene_biotype:protein_coding transcript_biotype:protein_coding] // chr15 // 100 // 100 // 24 // 24 // 0 /// GENSCAN00000013441 // ENSEMBL // cdna:genscan chromosome:Sscro…
15331569	CDCA7L	-1.52204	1.52204	-7.00603	7.72528e-06	0.000207242	100518624	cell division cycle associated 7-like	XM_003482681	protein_coding]	15331569	15331569	chr9	-	84946030	84984904	31	XM_003482681 // CDCA7L // cell division cycle associated 7-like // --- // 100518624	XM_003482681 // RefSeq // PREDICTED: Sus scrofa cell division cycle associated 7-like (CDCA7L), transcript variant X1, mRNA. // chr9 // 100 // 100 // 31 // 31 // 0 /// XM_005656682 // RefSeq // PREDICTED: Sus scrofa cell division cycle associated 7-like (CDCA7L), transcript variant X3, mRNA. // chr9 // 100 // 100 // 31 // 31 // 0 /// XM_013989572 // RefSeq // PREDICTED: Sus scrofa cell division c…
15343013	UBR5	-1.5232	1.5232	-7.50177	3.67276e-06	0.000124448	NA	NA	XM_013996565	protein_coding	15343013	15343013	g335286246	+	1	9121	24	---	XM_013996565 // RefSeq // PREDICTED: Sus scrofa ubiquitin protein ligase E3 component n-recognin 5 (UBR5), transcript variant X1, mRNA. // g335286246 // 96 // 96 // 23 // 24 // 1 /// XM_013996566 // RefSeq // PREDICTED: Sus scrofa ubiquitin protein ligase E3 component n-recognin 5 (UBR5), transcript variant X2, mRNA. // g335286246 // 96 // 96 // 23 // 24 // 1 /// XM_013996567 // RefSeq // PREDICT…
15339085	ADSSL1	-1.52474	1.52474	-7.73923	2.60083e-06	0.000101182	NA	NA	NM_001097509	protein_coding]	15339085	15339085	g147899058	+	1	1763	25	---	NM_001097509 // RefSeq // Sus scrofa adenylosuccinate synthase like 1 (ADSSL1), mRNA. // g147899058 // 100 // 100 // 25 // 25 // 1 /// DQ462751 // GenBank // Sus scrofa ADSS1 mRNA, complete cds. // g147899058 // 100 // 100 // 25 // 25 // 1 /// XM_013992328 // RefSeq // PREDICTED: Sus scrofa adenylosuccinate synthetase isozyme 1-like (LOC102159680), partial mRNA. // g147899058 // 40 // 40 // 10 //…
15288782	CCT2	-1.52495	1.52495	-8.53116	8.64121e-07	4.83666e-05	100157776	chaperonin containing TCP1, subunit 2 (beta)	NM_001170520	protein_coding]	15288782	15288782	chr5	+	32702669	32717722	30	NM_001170520 // CCT2 // chaperonin containing TCP1, subunit 2 (beta) // 5|5 // 100157776	NM_001170520 // RefSeq // Sus scrofa chaperonin containing TCP1, subunit 2 (beta) (CCT2), mRNA. // chr5 // 96 // 90 // 26 // 27 // 0 /// ENSSSCT00000000535 // ENSEMBL // Sus scrofa chaperonin containing TCP1, subunit 2 (beta) (CCT2), mRNA. [gene_biotype:protein_coding transcript_biotype:protein_coding] // chr5 // 93 // 100 // 28 // 30 // 0 /// AB527071 // GenBank // Sus scrofa CCT2 mRNA for chape…
15289514	PHC1	-1.52527	1.52527	-7.49301	3.72032e-06	0.000125418	100155344	polyhomeotic homolog 1 (Drosophila)	NM_001258381	protein_coding]	15289514	15289514	chr5	+	59204557	59226973	29	NM_001258381 // PHC1 // polyhomeotic homolog 1 (Drosophila) // 5|5 // 100155344	NM_001258381 // RefSeq // Sus scrofa polyhomeotic homolog 1 (Drosophila) (PHC1), mRNA. // chr5 // 100 // 100 // 29 // 29 // 0 /// ENSSSCT00000000717 // ENSEMBL // Sus scrofa polyhomeotic homolog 1 (Drosophila) (PHC1), mRNA. [gene_biotype:protein_coding transcript_biotype:protein_coding] // chr5 // 100 // 93 // 27 // 27 // 0 /// ENSSSCT00000031706 // ENSEMBL // Sus scrofa polyhomeotic homolog 1 (D…
15204319	IPO5	-1.52766	1.52766	-10.0982	1.19387e-07	1.46157e-05	100152933	importin 5	NM_001244301	protein_coding]	15204319	15204319	chr11	+	67997892	68127863	14	NM_001244301 // IPO5 // importin 5 // 11|11 // 100152933	NM_001244301 // RefSeq // Sus scrofa importin 5 (IPO5), mRNA. // chr11 // 100 // 100 // 14 // 14 // 0 /// ENSSSCT00000010426 // ENSEMBL // Sus scrofa importin 5 (IPO5), mRNA. [gene_biotype:protein_coding transcript_biotype:protein_coding] // chr11 // 100 // 100 // 14 // 14 // 0 /// GENSCAN00000002075 // ENSEMBL // cdna:genscan chromosome:Sscrofa10.2:11:74116905:74313168:1 transcript_biotype:prote…
15310179	CDC5L	-1.52803	1.52803	-7.94136	1.94944e-06	8.39169e-05	100153900	cell division cycle 5-like	XM_001929597	protein_coding	15310179	15310179	chr7	+	45906188	45949646	32	XM_001929597 // CDC5L // cell division cycle 5-like // 7|7 // 100153900	XM_001929597 // RefSeq // PREDICTED: Sus scrofa cell division cycle 5-like (CDC5L), mRNA. // chr7 // 100 // 100 // 32 // 32 // 0 /// GENSCAN00000035054 // ENSEMBL // cdna:genscan chromosome:Sscrofa10.2:7:45216097:45435530:1 transcript_biotype:protein_coding // chr7 // 100 // 88 // 28 // 28 // 0 /// ENSSSCT00000001908 // ENSEMBL // cell division cycle 5-like [gene_biotype:protein_coding transcript…
15322564	N4BP2	-1.52874	1.52874	-7.8743	2.14392e-06	8.91663e-05	100512116	NEDD4 binding protein 2	XM_013978610	protein_coding]	15322564	15322564	chr8	-	26609613	26660813	29	XM_013978610 // N4BP2 // NEDD4 binding protein 2 // --- // 100512116	XM_013978610 // RefSeq // PREDICTED: Sus scrofa NEDD4 binding protein 2 (N4BP2), transcript variant X1, mRNA. // chr8 // 97 // 100 // 28 // 29 // 0 /// XM_013978611 // RefSeq // PREDICTED: Sus scrofa NEDD4 binding protein 2 (N4BP2), transcript variant X2, mRNA. // chr8 // 97 // 100 // 28 // 29 // 0 /// XM_013978612 // RefSeq // PREDICTED: Sus scrofa NEDD4 binding protein 2 (N4BP2), transcript var…
15295713	15295713	-1.529	1.529	-8.88448	5.40878e-07	3.6403e-05	NA	NA	---	NA	15295713	15295713	---	---	---	---	2	---	---
15287686	MTERF2	-1.53083	1.53083	-7.24591	5.3695e-06	0.000161395	100152022	mitochondrial transcription termination factor 2	XM_005655529	protein_coding]	15287686	15287686	chr5	+	11588233	11589390	24	XM_005655529 // MTERF2 // mitochondrial transcription termination factor 2 // 5|5 // 100152022	XM_005655529 // RefSeq // PREDICTED: Sus scrofa mitochondrial transcription termination factor 2 (MTERF2), transcript variant X4, mRNA. // chr5 // 100 // 100 // 24 // 24 // 0 /// XM_005655530 // RefSeq // PREDICTED: Sus scrofa mitochondrial transcription termination factor 2 (MTERF2), transcript variant X2, mRNA. // chr5 // 100 // 100 // 24 // 24 // 0 /// XM_005655531 // RefSeq // PREDICTED: Sus …
15267538	ZFP62	-1.53215	1.53215	-7.65738	2.92706e-06	0.000108805	100524927	ZFP62 zinc finger protein	XM_005652971	protein_coding	15267538	15267538	chr2	-	138509643	138511676	17	XM_005652971 // ZFP62 // ZFP62 zinc finger protein // --- // 100524927	XM_005652971 // RefSeq // PREDICTED: Sus scrofa ZFP62 zinc finger protein (ZFP62), transcript variant X4, mRNA. // chr2 // 100 // 100 // 17 // 17 // 0 /// XM_013991854 // RefSeq // PREDICTED: Sus scrofa ZFP62 zinc finger protein (ZFP62), transcript variant X1, mRNA. // chr2 // 100 // 100 // 17 // 17 // 0 /// XM_013991857 // RefSeq // PREDICTED: Sus scrofa ZFP62 zinc finger protein (ZFP62), transc…
15339593	ATG10	-1.53242	1.53242	-7.01842	7.58001e-06	0.00020426	NA	NA	NM_001190281	protein_coding]	15339593	15339593	g298231118	+	1	1115	20	---	NM_001190281 // RefSeq // Sus scrofa autophagy related 10 (ATG10), mRNA. // g298231118 // 100 // 100 // 20 // 20 // 1 /// HM046521 // GenBank // Sus scrofa autophagy related 10-like protein (ATG10) mRNA, complete cds. // g298231118 // 100 // 100 // 20 // 20 // 1 /// XM_005661528 // RefSeq // PREDICTED: Sus scrofa autophagy related 10 (ATG10), transcript variant X1, mRNA. // g298231118 // 55 // 55…
15244849	15244849	-1.53664	1.53664	-6.98138	8.02285e-06	0.000213313	NA	NA	---	NA	15244849	15244849	---	---	---	---	1	---	---
15295326	TBC1D22A	-1.53781	1.53781	-9.16704	3.75471e-07	2.94159e-05	NA	NA	XM_013993877	protein_coding]	15295326	15295326	chr5	-	98889308	98920281	25	---	XM_013993877 // RefSeq // PREDICTED: Sus scrofa TBC1 domain family, member 22A (TBC1D22A), mRNA. // chr5 // 100 // 100 // 25 // 25 // 1 /// ENSSSCT00000001044 // ENSEMBL // TBC1 domain family, member 22A [gene_biotype:protein_coding transcript_biotype:protein_coding] // chr5 // 100 // 100 // 25 // 25 // 1 /// GENSCAN00000026366 // ENSEMBL // cdna:genscan chromosome:Sscrofa10.2:5:276374:299346:-1 …
15277351	TAF1B	-1.53949	1.53949	-8.13739	1.48087e-06	7.01103e-05	NA	NA	ENSSSCT00000009448	protein_coding]	15277351	15277351	chr3	-	116967994	116970002	19	---	ENSSSCT00000009448 // ENSEMBL // Uncharacterized protein [gene_biotype:protein_coding transcript_biotype:protein_coding] // chr3 // 100 // 100 // 19 // 19 // 0 /// XM_013996346 // RefSeq // PREDICTED: Sus scrofa TATA box binding protein (TBP)-associated factor, RNA polymerase I, B, 63kDa (TAF1B), mRNA. // chr3 // 100 // 100 // 19 // 19 // 1 /// AJ277993 // GenBank // Sus scrofa partial TAF1B gene…
15222774	MRPL39	-1.5398	1.5398	-6.95931	8.29972e-06	0.000218492	100521866	mitochondrial ribosomal protein L39	XM_003132745	protein_coding	15222774	15222774	chr13	-	135178591	135195977	27	XM_003132745 // MRPL39 // mitochondrial ribosomal protein L39 // --- // 100521866	XM_003132745 // RefSeq // PREDICTED: Sus scrofa mitochondrial ribosomal protein L39 (MRPL39), transcript variant X2, mRNA. // chr13 // 100 // 100 // 27 // 27 // 0 /// XM_005670308 // RefSeq // PREDICTED: Sus scrofa mitochondrial ribosomal protein L39 (MRPL39), transcript variant X1, mRNA. // chr13 // 100 // 100 // 27 // 27 // 0 /// XM_013986905 // RefSeq // PREDICTED: Sus scrofa 39S ribosomal pro…
15295715	15295715	-1.54029	1.54029	-8.01959	1.74592e-06	7.81858e-05	NA	NA	---	NA	15295715	15295715	---	---	---	---	2	---	---
15333385	EIF2S3	-1.54543	1.54543	-9.09918	4.09559e-07	3.08535e-05	100525970	eukaryotic translation initiation factor 2, subunit 3 gamma, 52kDa	XM_003134980	protein_coding]	15333385	15333385	chrX	+	19049956	19083425	32	XM_003134980 // EIF2S3 // eukaryotic translation initiation factor 2, subunit 3 gamma, 52kDa // --- // 100525970	XM_003134980 // RefSeq // PREDICTED: Sus scrofa eukaryotic translation initiation factor 2, subunit 3 gamma, 52kDa (EIF2S3), mRNA. // chrX // 97 // 97 // 30 // 31 // 0 /// ENSSSCT00000023188 // ENSEMBL // Uncharacterized protein [gene_biotype:protein_coding transcript_biotype:protein_coding] // chrX // 100 // 88 // 28 // 28 // 0 /// ENSSSCT00000034282 // ENSEMBL // Uncharacterized protein [gene_b…
15262467	CAT	-1.54796	1.54796	-8.57684	8.12699e-07	4.61351e-05	397568	catalase	NM_214301	protein_coding]	15262467	15262467	chr2	-	24918178	24957775	32	NM_214301 // CAT // catalase // 2|2p16-p15 // 397568	NM_214301 // RefSeq // Sus scrofa catalase (CAT), mRNA. // chr2 // 100 // 100 // 32 // 32 // 0 /// ENSSSCT00000014528 // ENSEMBL // Sus scrofa catalase (CAT), mRNA. [gene_biotype:protein_coding transcript_biotype:protein_coding] // chr2 // 100 // 100 // 32 // 32 // 0 /// D89812 // GenBank // Sus scrofa mRNA for catalase, complete cds. // chr2 // 87 // 97 // 27 // 31 // 0 /// GENSCAN00000023437 //…
15254197	MAP4K2	-1.54952	1.54952	-7.43335	4.06202e-06	0.000133484	100523716	mitogen-activated protein kinase kinase kinase kinase 2	XM_003122586	protein_coding]	15254197	15254197	chr2	+	5767117	5778518	27	XM_003122586 // MAP4K2 // mitogen-activated protein kinase kinase kinase kinase 2 // --- // 100523716	XM_003122586 // RefSeq // PREDICTED: Sus scrofa mitogen-activated protein kinase kinase kinase kinase 2 (MAP4K2), transcript variant X1, mRNA. // chr2 // 96 // 93 // 24 // 25 // 0 /// XM_005660728 // RefSeq // PREDICTED: Sus scrofa mitogen-activated protein kinase kinase kinase kinase 2 (MAP4K2), transcript variant X3, mRNA. // chr2 // 96 // 93 // 24 // 25 // 0 /// XM_013994137 // RefSeq // PREDI…
15221038	LSM3	-1.54967	1.54967	-9.14931	3.84075e-07	2.97764e-05	100514071	LSM3 homolog, U6 small nuclear RNA and mRNA degradation associated	NM_001244928	protein_coding]	15221038	15221038	chr13	-	58544185	58553280	25	NM_001244928 // LSM3 // LSM3 homolog, U6 small nuclear RNA and mRNA degradation associated // --- // 100514071	NM_001244928 // RefSeq // Sus scrofa LSM3 homolog, U6 small nuclear RNA and mRNA degradation associated (LSM3), mRNA. // chr13 // 100 // 88 // 22 // 22 // 0 /// ENSSSCT00000012698 // ENSEMBL // Sus scrofa LSM3 homolog, U6 small nuclear RNA associated (S. cerevisiae) (LSM3), mRNA. [gene_biotype:protein_coding transcript_biotype:protein_coding] // chr13 // 100 // 100 // 25 // 25 // 0
15339215	AIMP1	-1.54986	1.54986	-7.17428	5.98093e-06	0.000173461	NA	NA	NM_001114283	protein_coding]	15339215	15339215	g166796058	+	1	1107	25	---	NM_001114283 // RefSeq // Sus scrofa aminoacyl tRNA synthetase complex-interacting multifunctional protein 1 (AIMP1), mRNA. // g166796058 // 100 // 100 // 25 // 25 // 1 /// ENSSSCT00000023345 // ENSEMBL // Sus scrofa aminoacyl tRNA synthetase complex-interacting multifunctional protein 1 (AIMP1), mRNA. [gene_biotype:protein_coding transcript_biotype:protein_coding] // g166796058 // 96 // 96 // 24…
15349277	MTMR6	-1.5537	1.5537	-8.16343	1.42825e-06	6.8022e-05	NA	NA	XM_003360767	protein_coding]	15349277	15349277	g335307371	+	1	2115	25	---	XM_003360767 // RefSeq // PREDICTED: Sus scrofa myotubularin related protein 9 (MTMR9), mRNA. // g335307371 // 100 // 100 // 25 // 25 // 1 /// ENSSSCT00000031936 // ENSEMBL // myotubularin related protein 9 [gene_biotype:protein_coding transcript_biotype:protein_coding] // g335307371 // 100 // 100 // 25 // 25 // 1 /// GENSCAN00000038577 // ENSEMBL // cdna:genscan scaffold:Sscrofa10.2:GL892843.1:4…
15344351	KHDRBS1	-1.55623	1.55623	-8.08297	1.59758e-06	7.33948e-05	NA	NA	NM_001243596	protein_coding]	15344351	15344351	g335290914	+	1	2051	20	---	NM_001243596 // RefSeq // Sus scrofa KH domain containing, RNA binding, signal transduction associated 1 (KHDRBS1), mRNA. // g335290914 // 85 // 85 // 17 // 20 // 1 /// XM_013999106 // RefSeq // PREDICTED: Sus scrofa KH domain-containing, RNA-binding, signal transduction-associated protein 1-like (LOC100739434), mRNA. // g335290914 // 90 // 90 // 18 // 20 // 1 /// ENSSSCT00000031351 // ENSEMBL //…
15244797	15244797	-1.55624	1.55624	-6.86884	9.54408e-06	0.000239161	NA	NA	---	NA	15244797	15244797	chr16	-	46965341	46970202	21	---	---
15324206	15324206	-1.55628	1.55628	-8.66616	7.2131e-07	4.3169e-05	NA	NA	---	NA	15324206	15324206	---	---	---	---	5	---	---
15306255	FAM73A	-1.55732	1.55732	-8.29642	1.18877e-06	5.97029e-05	100625285	family with sequence similarity 73, member A	XM_003356422	protein_coding]	15306255	15306255	chr6	-	94485878	94560069	28	XM_003356422 // FAM73A // family with sequence similarity 73, member A // --- // 100625285	XM_003356422 // RefSeq // PREDICTED: Sus scrofa family with sequence similarity 73, member A (FAM73A), mRNA. // chr6 // 100 // 100 // 28 // 28 // 0 /// ENSSSCT00000004172 // ENSEMBL // family with sequence similarity 73, member A [gene_biotype:protein_coding transcript_biotype:protein_coding] // chr6 // 100 // 100 // 28 // 28 // 0 /// ENSSSCT00000025176 // ENSEMBL // family with sequence similari…
15218309	15218309	-1.55767	1.55767	-7.58659	3.24417e-06	0.000114927	NA	NA	---	NA	15218309	15218309	---	---	---	---	5	---	---
15240500	OSGEPL1	-1.55831	1.55831	-7.32343	4.78164e-06	0.000149933	100156698	O-sialoglycoprotein endopeptidase-like 1	XM_005672023	protein_coding]	15240500	15240500	chr15	-	88867098	88881914	26	XM_005672023 // OSGEPL1 // O-sialoglycoprotein endopeptidase-like 1 // 15|15 // 100156698	XM_005672023 // RefSeq // PREDICTED: Sus scrofa O-sialoglycoprotein endopeptidase-like 1 (OSGEPL1), transcript variant X1, mRNA. // chr15 // 100 // 100 // 26 // 26 // 0 /// XM_005672025 // RefSeq // PREDICTED: Sus scrofa O-sialoglycoprotein endopeptidase-like 1 (OSGEPL1), transcript variant X4, mRNA. // chr15 // 100 // 73 // 19 // 19 // 0 /// XM_013984338 // RefSeq // PREDICTED: Sus scrofa O-sial…
15213788	C12H17orf49	-1.55872	1.55872	-7.84404	2.23831e-06	9.15033e-05	100518689	chromosome 12 open reading frame, human C17orf49	XM_003131935	protein_coding]	15213788	15213788	chr12	-	49576064	49579007	26	XM_003131935 // C12H17orf49 // chromosome 12 open reading frame, human C17orf49 // --- // 100518689	XM_003131935 // RefSeq // PREDICTED: Sus scrofa chromosome 12 open reading frame, human C17orf49 (C12H17orf49), transcript variant X1, mRNA. // chr12 // 100 // 100 // 26 // 26 // 0 /// XM_003358237 // RefSeq // PREDICTED: Sus scrofa chromosome 12 open reading frame, human C17orf49 (C12H17orf49), transcript variant X4, mRNA. // chr12 // 100 // 85 // 22 // 22 // 0 /// XM_005669194 // RefSeq // PRED…
15265520	RUFY1	-1.55998	1.55998	-7.02364	7.5198e-06	0.000202865	100519354	RUN and FYVE domain containing 1	XM_003123642	protein_coding]	15265520	15265520	chr2	-	68318300	68365960	33	XM_003123642 // RUFY1 // RUN and FYVE domain containing 1 // --- // 100519354	XM_003123642 // RefSeq // PREDICTED: Sus scrofa RUN and FYVE domain containing 1 (RUFY1), transcript variant X1, mRNA. // chr2 // 100 // 100 // 33 // 33 // 0 /// XM_005654945 // RefSeq // PREDICTED: Sus scrofa RUN and FYVE domain containing 1 (RUFY1), transcript variant X2, mRNA. // chr2 // 100 // 97 // 32 // 32 // 0 /// ENSSSCT00000015318 // ENSEMBL // RUN and FYVE domain containing 1 [gene_biot…
15275688	ST3GAL5	-1.56015	1.56015	-7.1198	6.49503e-06	0.000183485	100625751	ST3 beta-galactoside alpha-2,3-sialyltransferase 5	ENSSSCT00000009009	protein_coding]	15275688	15275688	chr3	-	53876865	53887643	24	ENSSSCT00000009009 // ST3GAL5 // ST3 beta-galactoside alpha-2,3-sialyltransferase 5 // --- // 100625751	ENSSSCT00000009009 // ENSEMBL // ST3 beta-galactoside alpha-2,3-sialyltransferase 5 [gene_biotype:protein_coding transcript_biotype:protein_coding] // chr3 // 100 // 38 // 9 // 9 // 0 /// GENSCAN00000026576 // ENSEMBL // cdna:genscan chromosome:Sscrofa10.2:3:61830278:61837398:-1 transcript_biotype:protein_coding // chr3 // 100 // 17 // 4 // 4 // 0 /// XR_001307620 // RefSeq // PREDICTED: Sus scro…
15233523	HELLS	-1.56115	1.56115	-7.53494	3.4984e-06	0.00012076	100154547	helicase, lymphoid-specific	XM_003359300	protein_coding]	15233523	15233523	chr14	-	111246529	111288949	39	XM_003359300 // HELLS // helicase, lymphoid-specific // 14|14 // 100154547	XM_003359300 // RefSeq // PREDICTED: Sus scrofa helicase, lymphoid-specific (HELLS), transcript variant X2, mRNA. // chr14 // 100 // 100 // 39 // 39 // 0 /// XM_005657435 // RefSeq // PREDICTED: Sus scrofa helicase, lymphoid-specific (HELLS), transcript variant X1, mRNA. // chr14 // 100 // 95 // 37 // 37 // 0 /// ENSSSCT00000011474 // ENSEMBL // helicase, lymphoid-specific [gene_biotype:protein_c…
15324204	15324204	-1.5617	1.5617	-10.3934	8.44513e-08	1.19635e-05	NA	NA	---	NA	15324204	15324204	---	---	---	---	4	---	---
15216974	SLC25A36	-1.56171	1.56171	-8.21132	1.3366e-06	6.49486e-05	100513238	solute carrier family 25 (pyrimidine nucleotide carrier), member 36	NM_001244793	protein_coding]	15216974	15216974	chr13	+	66578427	66616507	24	NM_001244793 // SLC25A36 // solute carrier family 25 (pyrimidine nucleotide carrier), member 36 // --- // 100513238	NM_001244793 // RefSeq // Sus scrofa solute carrier family 25 (pyrimidine nucleotide carrier), member 36 (SLC25A36), mRNA. // chr13 // 95 // 92 // 21 // 22 // 0 /// XM_013982079 // RefSeq // PREDICTED: Sus scrofa solute carrier family 25 (pyrimidine nucleotide carrier), member 36 (SLC25A36), transcript variant X1, mRNA. // chr13 // 100 // 88 // 21 // 21 // 0 /// ENSSSCT00000012774 // ENSEMBL // s…
15339763	15339763	-1.56316	1.56316	-7.08014	6.89856e-06	0.000190934	NA	NA	NR_045192	NA	15339763	15339763	g311246889	+	1	1013	25	---	NR_045192 // RefSeq // Sus scrofa uncharacterized LOC100512700 (LOC100512700), transcript variant 1, long non-coding RNA. // g311246889 // 88 // 88 // 22 // 25 // 1 /// NR_045193 // RefSeq // Sus scrofa uncharacterized LOC100512700 (LOC100512700), transcript variant 2, long non-coding RNA. // g311246889 // 88 // 88 // 22 // 25 // 1
15260546	CCND1	-1.56319	1.56319	-8.26641	1.23883e-06	6.15713e-05	100738589	cyclin D1	ENSSSCT00000014070	protein_coding]	15260546	15260546	chr2	-	1812441	1856137	15	ENSSSCT00000014070 // CCND1 // cyclin D1 // --- // 100738589	ENSSSCT00000014070 // ENSEMBL // cyclin D1 [gene_biotype:protein_coding transcript_biotype:protein_coding] // chr2 // 100 // 53 // 8 // 8 // 0 /// XM_013994006 // RefSeq // PREDICTED: Sus scrofa cyclin D1 (CCND1), mRNA. // chr2 // 93 // 93 // 14 // 15 // 1 /// GENSCAN00000001555 // ENSEMBL // cdna:genscan chromosome:Sscrofa10.2:2:2326682:2347116:1 transcript_biotype:protein_coding // chr2 // 93 /…
15351283	RPL11	-1.56462	1.56462	-9.69258	1.94627e-07	1.98105e-05	NA	NA	NM_001001638	protein_coding]	15351283	15351283	g48675938	+	1	586	25	---	NM_001001638 // RefSeq // Sus scrofa ribosomal protein L11 (RPL11), mRNA. // g48675938 // 100 // 100 // 25 // 25 // 1 /// AY547313 // GenBank // Sus scrofa ribosomal protein L11 mRNA, complete cds. // g48675938 // 100 // 100 // 25 // 25 // 1 /// ENSSSCT00000022802 // ENSEMBL // Sus scrofa ribosomal protein L11 (RPL11), mRNA. [gene_biotype:protein_coding transcript_biotype:protein_coding] // g4867…
15238565	ACVR2A	-1.56553	1.56553	-8.0186	1.74835e-06	7.81858e-05	397282	activin A receptor, type IIA	NM_001204765	protein_coding]	15238565	15238565	chr15	-	902174	936087	27	NM_001204765 // ACVR2A // activin A receptor, type IIA // --- // 397282	NM_001204765 // RefSeq // Sus scrofa activin A receptor, type IIA (ACVR2A), mRNA. // chr15 // 96 // 100 // 26 // 27 // 0 /// XM_013991494 // RefSeq // PREDICTED: Sus scrofa activin receptor type-2A-like (LOC100624771), partial mRNA. // chr15 // 100 // 63 // 17 // 17 // 0 /// HQ180177 // GenBank // Sus scrofa activin type IIA receptor precursor (ACVR2A) mRNA, complete cds. // chr15 // 96 // 100 //…
15299224	HMGN2	-1.56603	1.56603	-6.84015	9.97879e-06	0.00024721	100524500	high mobility group nucleosomal binding domain 2	NM_001244112	protein_coding]	15299224	15299224	chr6	+	57483667	57487191	22	NM_001244112 // HMGN2 // high mobility group nucleosomal binding domain 2 // --- // 100524500	NM_001244112 // RefSeq // Sus scrofa high mobility group nucleosomal binding domain 2 (HMGN2), transcript variant 1, mRNA. // chr6 // 100 // 100 // 22 // 22 // 0 /// NM_001244114 // RefSeq // Sus scrofa high mobility group nucleosomal binding domain 2 (HMGN2), transcript variant 2, mRNA. // chr6 // 100 // 91 // 20 // 20 // 0 /// XM_005656058 // RefSeq // PREDICTED: Sus scrofa high mobility group …
15334227	RPL9	-1.56655	1.56655	-8.63803	7.48858e-07	4.39697e-05	100627537	ribosomal protein L9	XM_013978597	processed_pseudogene	15334227	15334227	chrX	+	60017098	60017676	24	XM_013978597 // RPL9 // ribosomal protein L9 // --- // 100627537	XM_013978597 // RefSeq // PREDICTED: Sus scrofa ribosomal protein L9 (RPL9), transcript variant X1, mRNA. // chrX // 75 // 100 // 18 // 24 // 0 /// XR_001302658 // RefSeq // PREDICTED: Sus scrofa 60S ribosomal protein L9 pseudogene (LOC100624650), misc_RNA. // chrX // 100 // 100 // 24 // 24 // 0 /// ENSSSCT00000013588 // ENSEMBL // ensembl:novel chromosome:Sscrofa10.2:X:69086891:69087469:-1 gene:…
15332665	DTL	-1.56673	1.56673	-8.92317	5.14253e-07	3.52992e-05	100525066	denticleless E3 ubiquitin protein ligase homolog (Drosophila)	XM_005667860	protein_coding]	15332665	15332665	chr9	-	123699760	123748223	25	XM_005667860 // DTL // denticleless E3 ubiquitin protein ligase homolog (Drosophila) // --- // 100525066	XM_005667860 // RefSeq // PREDICTED: Sus scrofa denticleless E3 ubiquitin protein ligase homolog (Drosophila) (DTL), transcript variant X2, mRNA. // chr9 // 100 // 100 // 25 // 25 // 0 /// XM_005667862 // RefSeq // PREDICTED: Sus scrofa denticleless E3 ubiquitin protein ligase homolog (Drosophila) (DTL), transcript variant X3, mRNA. // chr9 // 100 // 92 // 23 // 23 // 0 /// XM_013979970 // RefSeq…
15330487	BACE1	-1.56799	1.56799	-7.19426	5.80332e-06	0.000169956	100511707	beta-site APP-cleaving enzyme 1	NM_001289854	protein_coding]	15330487	15330487	chr9	-	43560055	43579984	22	NM_001289854 // BACE1 // beta-site APP-cleaving enzyme 1 // --- // 100511707	NM_001289854 // RefSeq // Sus scrofa beta-site APP-cleaving enzyme 1 (BACE1), mRNA. // chr9 // 100 // 100 // 22 // 22 // 0 /// XM_005667391 // RefSeq // PREDICTED: Sus scrofa beta-site APP-cleaving enzyme 1 (BACE1), transcript variant X1, mRNA. // chr9 // 100 // 95 // 21 // 21 // 0 /// ENSSSCT00000016445 // ENSEMBL // beta-site APP-cleaving enzyme 1 [gene_biotype:protein_coding transcript_biotype…
15199670	TMEM141	-1.56968	1.56968	-6.77027	1.11272e-05	0.00026683	100512883	transmembrane protein 141	XM_003122333	protein_coding]	15199670	15199670	chr1	-	294255021	294256895	23	XM_003122333 // TMEM141 // transmembrane protein 141 // --- // 100512883	XM_003122333 // RefSeq // PREDICTED: Sus scrofa transmembrane protein 141 (TMEM141), mRNA. // chr1 // 100 // 100 // 23 // 23 // 0 /// ENSSSCT00000006421 // ENSEMBL // transmembrane protein 141 [gene_biotype:protein_coding transcript_biotype:protein_coding] // chr1 // 100 // 100 // 23 // 23 // 0 /// GENSCAN00000049939 // ENSEMBL // cdna:genscan chromosome:Sscrofa10.2:1:313877104:313878178:1 transc…
15313192	TTC8	-1.56992	1.56992	-7.13522	6.3449e-06	0.000180521	100156057	tetratricopeptide repeat domain 8	XM_001927081	protein_coding]	15313192	15313192	chr7	+	118605713	118657306	28	XM_001927081 // TTC8 // tetratricopeptide repeat domain 8 // 7|7 // 100156057	XM_001927081 // RefSeq // PREDICTED: Sus scrofa tetratricopeptide repeat domain 8 (TTC8), transcript variant X1, mRNA. // chr7 // 100 // 100 // 28 // 28 // 0 /// XM_005666374 // RefSeq // PREDICTED: Sus scrofa tetratricopeptide repeat domain 8 (TTC8), transcript variant X2, mRNA. // chr7 // 100 // 93 // 26 // 26 // 0 /// ENSSSCT00000002697 // ENSEMBL // tetratricopeptide repeat domain 8 [gene_bio…
15348267	ADAMTS6	-1.57068	1.57068	-6.93239	8.65099e-06	0.000224468	NA	NA	XM_003134012	protein_coding]	15348267	15348267	g335303991	+	1	1521	25	---	XM_003134012 // RefSeq // PREDICTED: Sus scrofa ADAM metallopeptidase with thrombospondin type 1 motif, 6 (ADAMTS6), mRNA. // g335303991 // 72 // 72 // 18 // 25 // 1 /// ENSSSCT00000018451 // ENSEMBL // ADAM metallopeptidase with thrombospondin type 1 motif, 6 [gene_biotype:protein_coding transcript_biotype:protein_coding] // g335303991 // 72 // 72 // 18 // 25 // 1 /// GENSCAN00000015557 // ENSEM…
15279202	RPS20	-1.57125	1.57125	-7.6323	3.03548e-06	0.000110346	414395	ribosomal protein S20	NM_001129954	protein_coding]	15279202	15279202	chr4	+	78657066	78658381	16	NM_001129954 // RPS20 // ribosomal protein S20 // --- // 414395	NM_001129954 // RefSeq // Sus scrofa ribosomal protein S20 (RPS20), mRNA. // chr4 // 73 // 69 // 8 // 11 // 0 /// ENSSSCT00000006848 // ENSEMBL // Sus scrofa ribosomal protein S20 (RPS20), mRNA. [gene_biotype:protein_coding transcript_biotype:protein_coding] // chr4 // 73 // 69 // 8 // 11 // 0 /// DQ629171 // GenBank // Sus scrofa RPS20 (RPS20) mRNA, complete cds. // chr4 // 73 // 69 // 8 // 11 /…
15350357	FOPNL	-1.57159	1.57159	-6.8492	9.83944e-06	0.00024477	NA	NA	XM_003361820	protein_coding]	15350357	15350357	g335310054	+	1	689	25	---	XM_003361820 // RefSeq // PREDICTED: Sus scrofa FGFR1OP N-terminal like (FOPNL), transcript variant X1, mRNA. // g335310054 // 100 // 100 // 25 // 25 // 1 /// XR_001305683 // RefSeq // PREDICTED: Sus scrofa FGFR1OP N-terminal like (FOPNL), transcript variant X4, misc_RNA. // g335310054 // 92 // 92 // 23 // 25 // 1 /// XR_001305684 // RefSeq // PREDICTED: Sus scrofa FGFR1OP N-terminal like (FOPNL)…
15244845	NPM1	-1.57225	1.57225	-7.68101	2.82865e-06	0.000106379	100525313	nucleophosmin (nucleolar phosphoprotein B23, numatrin)	XM_003359819	protein_coding]	15244845	15244845	chr16	-	49847186	49861647	16	XM_003359819 // NPM1 // nucleophosmin (nucleolar phosphoprotein B23, numatrin) // --- // 100525313	XM_003359819 // RefSeq // PREDICTED: Sus scrofa nucleophosmin (nucleolar phosphoprotein B23, numatrin) (NPM1), transcript variant X2, mRNA. // chr16 // 100 // 81 // 13 // 13 // 0 /// XM_013990662 // RefSeq // PREDICTED: Sus scrofa nucleophosmin (nucleolar phosphoprotein B23, numatrin) (NPM1), transcript variant X1, mRNA. // chr16 // 100 // 100 // 16 // 16 // 0 /// ENSSSCT00000018510 // ENSEMBL //…
15309283	RPL10A	-1.57235	1.57235	-7.69438	2.77451e-06	0.000105168	NA	NA	NM_001097477	protein_coding]	15309283	15309283	chr7	+	35845988	35847960	28	---	NM_001097477 // RefSeq // Sus scrofa ribosomal protein L10a (RPL10A), mRNA. // chr7 // 82 // 82 // 23 // 28 // 1 /// XM_005665908 // RefSeq // PREDICTED: Sus scrofa ribosomal protein L10a (RPL10A), transcript variant X1, mRNA. // chr7 // 100 // 100 // 28 // 28 // 1 /// DQ629164 // GenBank // Sus scrofa RPL10a (RPL10A) mRNA, complete cds. // chr7 // 82 // 82 // 23 // 28 // 1 /// ENSSSCT00000001720…
15346843	ADAMTS9	-1.57256	1.57256	-6.98325	7.99985e-06	0.000213052	NA	NA	XM_003132298	protein_coding]	15346843	15346843	g335299273	+	1	1347	25	---	XM_003132298 // RefSeq // PREDICTED: Sus scrofa ADAM metallopeptidase with thrombospondin type 1 motif, 9 (ADAMTS9), transcript variant X2, mRNA. // g335299273 // 64 // 64 // 16 // 25 // 1 /// XM_013981851 // RefSeq // PREDICTED: Sus scrofa ADAM metallopeptidase with thrombospondin type 1 motif, 9 (ADAMTS9), transcript variant X1, mRNA. // g335299273 // 64 // 64 // 16 // 25 // 1 /// XM_013981853 …
15262889	15262889	-1.57316	1.57316	-8.98966	4.71696e-07	3.33332e-05	NA	NA	---	NA	15262889	15262889	---	---	---	---	4	---	---
15224902	GLTP	-1.57375	1.57375	-7.98009	1.84569e-06	8.1129e-05	396765	glycolipid transfer protein	ENSSSCT00000010882	protein_coding]	15224902	15224902	chr14	+	41253890	41277076	27	ENSSSCT00000010882 // GLTP // glycolipid transfer protein // 14|14 // 396765	ENSSSCT00000010882 // ENSEMBL // glycolipid transfer protein [gene_biotype:protein_coding transcript_biotype:protein_coding] // chr14 // 100 // 100 // 27 // 27 // 0 /// NM_213822 // RefSeq // Sus scrofa glycolipid transfer protein (GLTP), mRNA. // chr14 // 37 // 100 // 10 // 27 // 0 /// XM_013986921 // RefSeq // PREDICTED: Sus scrofa glycolipid transfer protein (LOC100624001), mRNA. // chr14 // 4…
15287556	15287556	-1.57389	1.57389	-7.69919	2.75532e-06	0.000104772	NA	NA	---	NA	15287556	15287556	---	---	---	---	2	---	---
15272298	HADBH	-1.57845	1.57845	-9.42596	2.70692e-07	2.32449e-05	NA	NA	GENSCAN00000032701	protein_coding	15272298	15272298	chr3	+	105193660	105205889	29	---	GENSCAN00000032701 // ENSEMBL // cdna:genscan chromosome:Sscrofa10.2:3:119651206:119662848:-1 transcript_biotype:protein_coding // chr3 // 100 // 52 // 15 // 15 // 0 /// ENSSSCT00000009375 // ENSEMBL // Sus scrofa long-chain 3-ketoacyl-CoA thiolase (LCTHIO), mRNA. [gene_biotype:protein_coding transcript_biotype:protein_coding] // chr3 // 97 // 97 // 28 // 29 // 1 /// NM_213966 // RefSeq // Sus sc…
15256917	EIF3G	-1.57922	1.57922	-10.2885	9.54181e-08	1.26991e-05	100516956	eukaryotic translation initiation factor 3, subunit G	XM_013987429	protein_coding]	15256917	15256917	chr2	+	53390198	53394297	29	XM_013987429 // EIF3G // eukaryotic translation initiation factor 3, subunit G // --- // 100516956	XM_013987429 // RefSeq // PREDICTED: Sus scrofa eukaryotic translation initiation factor 3, subunit G (EIF3G), mRNA. // chr2 // 100 // 90 // 26 // 26 // 0 /// ENSSSCT00000014925 // ENSEMBL // eukaryotic translation initiation factor 3, subunit G [gene_biotype:protein_coding transcript_biotype:protein_coding] // chr2 // 100 // 90 // 26 // 26 // 0 /// GENSCAN00000030312 // ENSEMBL // cdna:genscan c…
15339415	MST4	-1.58053	1.58053	-9.09593	4.11271e-07	3.08853e-05	NA	NA	NM_001143727	protein_coding]	15339415	15339415	g219522023	+	1	1861	25	---	NM_001143727 // RefSeq // Sus scrofa serine/threonine protein kinase 26 (STK26), mRNA. // g219522023 // 100 // 100 // 25 // 25 // 1 /// ENSSSCT00000031926 // ENSEMBL // Sus scrofa serine/threonine protein kinase MST4 (MST4), mRNA. [gene_biotype:protein_coding transcript_biotype:protein_coding] // g219522023 // 84 // 84 // 21 // 25 // 1 /// FJ438467 // GenBank // Sus scrofa serine/threonine protei…
15243145	SMN1	-1.58137	1.58137	-8.86506	5.54793e-07	3.67496e-05	100170853	survival of motor neuron 1, telomeric	NM_001130735	protein_coding]	15243145	15243145	chr16	+	45048423	45086911	27	NM_001130735 // SMN1 // survival of motor neuron 1, telomeric // --- // 100170853	NM_001130735 // RefSeq // Sus scrofa survival of motor neuron 1, telomeric (SMN1), mRNA. // chr16 // 100 // 59 // 16 // 16 // 0 /// XM_005672519 // RefSeq // PREDICTED: Sus scrofa survival of motor neuron 1, telomeric (SMN1), transcript variant X1, mRNA. // chr16 // 100 // 100 // 27 // 27 // 0 /// XM_013984845 // RefSeq // PREDICTED: Sus scrofa survival of motor neuron 1, telomeric (SMN1), transc…
15347265	CCDC14	-1.58145	1.58145	-8.83338	5.78306e-07	3.79559e-05	NA	NA	XM_013982375	protein_coding]	15347265	15347265	g335300237	+	1	3044	25	---	XM_013982375 // RefSeq // PREDICTED: Sus scrofa coiled-coil domain containing 14 (CCDC14), transcript variant X1, mRNA. // g335300237 // 80 // 80 // 20 // 25 // 1 /// XR_001300516 // RefSeq // PREDICTED: Sus scrofa coiled-coil domain containing 14 (CCDC14), transcript variant X2, misc_RNA. // g335300237 // 80 // 80 // 20 // 25 // 1 /// XR_001300517 // RefSeq // PREDICTED: Sus scrofa coiled-coil d…
15308860	HSD17B8	-1.58474	1.58474	-6.79853	1.06468e-05	0.000258678	100154372	hydroxysteroid (17-beta) dehydrogenase 8	NM_001130730	protein_coding]	15308860	15308860	chr7	+	29623336	29625502	24	NM_001130730 // HSD17B8 // hydroxysteroid (17-beta) dehydrogenase 8 // 7|7 // 100154372	NM_001130730 // RefSeq // Sus scrofa hydroxysteroid (17-beta) dehydrogenase 8 (HSD17B8), mRNA. // chr7 // 96 // 100 // 23 // 24 // 0 /// XM_005665854 // RefSeq // PREDICTED: Sus scrofa hydroxysteroid (17-beta) dehydrogenase 8 (HSD17B8), transcript variant X1, mRNA. // chr7 // 100 // 88 // 21 // 21 // 0 /// ENSSSCT00000001647 // ENSEMBL // Sus scrofa hydroxysteroid (17-beta) dehydrogenase 8 (HSD17…
15290984	TTC38	-1.58536	1.58536	-8.11242	1.53325e-06	7.17946e-05	100518372	tetratricopeptide repeat domain 38	XM_003125951	protein_coding]	15290984	15290984	chr5	-	88483	110232	24	XM_003125951 // TTC38 // tetratricopeptide repeat domain 38 // --- // 100518372	XM_003125951 // RefSeq // PREDICTED: Sus scrofa tetratricopeptide repeat domain 38 (TTC38), transcript variant X2, mRNA. // chr5 // 100 // 100 // 24 // 24 // 0 /// XM_013988182 // RefSeq // PREDICTED: Sus scrofa tetratricopeptide repeat domain 38 (TTC38), transcript variant X1, mRNA. // chr5 // 100 // 100 // 24 // 24 // 0 /// XM_013988183 // RefSeq // PREDICTED: Sus scrofa tetratricopeptide repea…
15199966	ENAH	-1.58732	1.58732	-7.33298	4.71406e-06	0.000148397	100525245	enabled homolog (Drosophila)	XM_013978327	protein_coding]	15199966	15199966	chr10	+	13681416	13755000	31	XM_013978327 // ENAH // enabled homolog (Drosophila) // --- // 100525245	XM_013978327 // RefSeq // PREDICTED: Sus scrofa enabled homolog (Drosophila) (ENAH), mRNA. // chr10 // 100 // 100 // 31 // 31 // 0 /// ENSSSCT00000011872 // ENSEMBL // enabled homolog (Drosophila) [gene_biotype:protein_coding transcript_biotype:protein_coding] // chr10 // 100 // 100 // 31 // 31 // 0 /// GENSCAN00000003916 // ENSEMBL // cdna:genscan chromosome:Sscrofa10.2:10:16208258:16238114:-1 t…
15187722	HACD3	-1.58871	1.58871	-7.46301	3.88819e-06	0.000130091	100154613	3-hydroxyacyl-CoA dehydratase 3	XM_003121729	protein_coding]	15187722	15187722	chr1	+	170629212	170669040	31	XM_003121729 // HACD3 // 3-hydroxyacyl-CoA dehydratase 3 // 1|1 // 100154613	XM_003121729 // RefSeq // PREDICTED: Sus scrofa 3-hydroxyacyl-CoA dehydratase 3 (HACD3), mRNA. // chr1 // 100 // 97 // 30 // 30 // 0 /// ENSSSCT00000005446 // ENSEMBL // 3-hydroxyacyl-CoA dehydratase 3 [gene_biotype:protein_coding transcript_biotype:protein_coding] // chr1 // 100 // 97 // 30 // 30 // 0 /// ENSSSCT00000025793 // ENSEMBL // 3-hydroxyacyl-CoA dehydratase 3 [gene_biotype:protein_codi…
15293069	CPSF6	-1.58994	1.58994	-8.31411	1.16029e-06	5.87491e-05	100152191	cleavage and polyadenylation specific factor 6, 68kDa	ENSSSCT00000000528	protein_coding]	15293069	15293069	chr5	-	32451235	32458128	25	ENSSSCT00000000528 // CPSF6 // cleavage and polyadenylation specific factor 6, 68kDa // 5|5 // 100152191	ENSSSCT00000000528 // ENSEMBL // cleavage and polyadenylation specificity factor subunit 6 [gene_biotype:protein_coding transcript_biotype:protein_coding] // chr5 // 100 // 100 // 25 // 25 // 0 /// NM_001195331 // RefSeq // Sus scrofa cleavage and polyadenylation specific factor 6, 68kDa (CPSF6), mRNA. // chr5 // 100 // 100 // 25 // 25 // 1 /// GENSCAN00000050383 // ENSEMBL // cdna:genscan chromo…
15234620	SFXN4	-1.59177	1.59177	-7.60599	3.15382e-06	0.000113427	100154966	sideroflexin 4	XM_013983797	protein_coding	15234620	15234620	chr14	-	135033679	135058961	25	XM_013983797 // SFXN4 // sideroflexin 4 // 14|14 // 100154966	XM_013983797 // RefSeq // PREDICTED: Sus scrofa sideroflexin 4 (SFXN4), mRNA. // chr14 // 100 // 100 // 25 // 25 // 0 /// GENSCAN00000047490 // ENSEMBL // cdna:genscan chromosome:Sscrofa10.2:14:140573944:140614851:-1 transcript_biotype:protein_coding // chr14 // 100 // 60 // 15 // 15 // 0 /// ENSSSCT00000011682 // ENSEMBL // sideroflexin 4 [gene_biotype:protein_coding transcript_biotype:protein_c…
15343805	15343805	-1.59193	1.59193	-7.10865	6.60589e-06	0.000185457	NA	NA	---	NA	15343805	15343805	g335289438	+	1	1806	10	---	---
15324590	CDS1	-1.59213	1.59213	-7.72825	2.64225e-06	0.000102424	733582	CDP-diacylglycerol synthase (phosphatidate cytidylyltransferase) 1	ENSSSCT00000010110	protein_coding]	15324590	15324590	chr8	-	115191877	115286354	25	ENSSSCT00000010110 // CDS1 // CDP-diacylglycerol synthase (phosphatidate cytidylyltransferase) 1 // --- // 733582	ENSSSCT00000010110 // ENSEMBL // Sus scrofa CDP-diacylglycerol synthase (phosphatidate cytidylyltransferase) 1 (CDS1), mRNA. [gene_biotype:protein_coding transcript_biotype:protein_coding] // chr8 // 100 // 100 // 25 // 25 // 0 /// GENSCAN00000044774 // ENSEMBL // cdna:genscan chromosome:Sscrofa10.2:8:143500426:143501807:-1 transcript_biotype:protein_coding // chr8 // 100 // 8 // 2 // 2 // 0 /// …
15347437	DNAJC28	-1.59273	1.59273	-9.80465	1.69777e-07	1.83206e-05	NA	NA	XM_003358936	protein_coding]	15347437	15347437	g335300664	+	1	1249	25	---	XM_003358936 // RefSeq // PREDICTED: Sus scrofa DnaJ (Hsp40) homolog, subfamily C, member 28 (DNAJC28), mRNA. // g335300664 // 100 // 100 // 25 // 25 // 1 /// ENSSSCT00000024359 // ENSEMBL // DnaJ (Hsp40) homolog, subfamily C, member 28 [gene_biotype:protein_coding transcript_biotype:protein_coding] // g335300664 // 84 // 84 // 21 // 25 // 1 /// GENSCAN00000035459 // ENSEMBL // cdna:genscan chrom…
15300176	PIK3C3	-1.596	1.596	-7.14116	6.28812e-06	0.000179759	503700	phosphatidylinositol 3-kinase, catalytic subunit type 3	NM_001012956	protein_coding]	15300176	15300176	chr6	+	87719282	87897660	17	NM_001012956 // PIK3C3 // phosphatidylinositol 3-kinase, catalytic subunit type 3 // --- // 503700	NM_001012956 // RefSeq // Sus scrofa phosphatidylinositol 3-kinase, catalytic subunit type 3 (PIK3C3), mRNA. // chr6 // 94 // 100 // 16 // 17 // 0 /// ENSSSCT00000004151 // ENSEMBL // Sus scrofa phosphatidylinositol 3-kinase, catalytic subunit type 3 (PIK3C3), mRNA. [gene_biotype:protein_coding transcript_biotype:protein_coding] // chr6 // 100 // 100 // 17 // 17 // 0 /// AY823302 // GenBank // Su…
15181207	15181207	-1.59689	1.59689	-7.73898	2.60176e-06	0.000101182	NA	NA	---	NA	15181207	15181207	---	---	---	---	4	---	---
15345433	ACAT1	-1.59729	1.59729	-7.93765	1.95968e-06	8.3986e-05	NA	NA	XM_005667301	protein_coding]	15345433	15345433	g335294828	+	1	1611	25	---	XM_005667301 // RefSeq // PREDICTED: Sus scrofa acetyl-CoA acetyltransferase 1 (ACAT1), transcript variant X1, mRNA. // g335294828 // 100 // 100 // 25 // 25 // 1 /// XM_005667302 // RefSeq // PREDICTED: Sus scrofa acetyl-CoA acetyltransferase 1 (ACAT1), transcript variant X2, mRNA. // g335294828 // 96 // 96 // 24 // 25 // 1 /// ENSSSCT00000028484 // ENSEMBL // acetyl-CoA acetyltransferase 1 [gene…
15345935	GKAP1	-1.60038	1.60038	-6.83068	1.01267e-05	0.00024984	NA	NA	XM_005668028	protein_coding]	15345935	15345935	g335296371	+	1	1307	25	---	XM_005668028 // RefSeq // PREDICTED: Sus scrofa G kinase anchoring protein 1 (GKAP1), transcript variant X1, mRNA. // g335296371 // 100 // 100 // 25 // 25 // 1 /// XM_005668029 // RefSeq // PREDICTED: Sus scrofa G kinase anchoring protein 1 (GKAP1), transcript variant X2, mRNA. // g335296371 // 80 // 80 // 20 // 25 // 1 /// XM_005668031 // RefSeq // PREDICTED: Sus scrofa G kinase anchoring protei…
15344189	ITPR2	-1.60092	1.60092	-7.41746	4.15855e-06	0.000135725	NA	NA	XM_013997788	protein_coding	15344189	15344189	g335290515	+	1	684	24	---	XM_013997788 // RefSeq // PREDICTED: Sus scrofa inositol 1,4,5-trisphosphate receptor, type 2 (ITPR2), mRNA. // g335290515 // 58 // 58 // 14 // 24 // 1 /// GENSCAN00000015080 // ENSEMBL // cdna:genscan chromosome:Sscrofa10.2:6:66204969:66334479:1 transcript_biotype:protein_coding // g335290515 // 58 // 58 // 14 // 24 // 1
15314913	SLC44A4	-1.60116	1.60116	-7.79097	2.41468e-06	9.7384e-05	100124377	solute carrier family 44, member 4	NM_001101818	protein_coding]	15314913	15314913	chr7	-	27780863	27799469	35	NM_001101818 // SLC44A4 // solute carrier family 44, member 4 // 7|7 // 100124377	NM_001101818 // RefSeq // Sus scrofa solute carrier family 44, member 4 (SLC44A4), mRNA. // chr7 // 97 // 100 // 34 // 35 // 0 /// XM_005665799 // RefSeq // PREDICTED: Sus scrofa solute carrier family 44, member 4 (SLC44A4), transcript variant X1, mRNA. // chr7 // 100 // 100 // 35 // 35 // 0 /// ENSSSCT00000001556 // ENSEMBL // Sus scrofa solute carrier family 44, member 4 (SLC44A4), mRNA. [gene_…
15277116	DTNB	-1.60211	1.60211	-7.73972	2.59901e-06	0.000101182	NA	NA	GENSCAN00000048712	protein_coding	15277116	15277116	chr3	-	105800333	105904523	29	---	GENSCAN00000048712 // ENSEMBL // cdna:genscan chromosome:Sscrofa10.2:3:120242324:120264496:1 transcript_biotype:protein_coding // chr3 // 100 // 38 // 11 // 11 // 0 /// XM_013996290 // RefSeq // PREDICTED: Sus scrofa dystrobrevin, beta (DTNB), mRNA. // chr3 // 100 // 100 // 29 // 29 // 1 /// ENSSSCT00000009384 // ENSEMBL // ensembl:novel chromosome:Sscrofa10.2:3:120246445:120418112:1 gene:ENSSSCG…
15287090	LDOC1L	-1.60478	1.60478	-7.51329	3.61119e-06	0.000122883	100520193	leucine zipper, down-regulated in cancer 1-like	XM_005663741	protein_coding]	15287090	15287090	chr5	+	1460374	1461093	22	XM_005663741 // LDOC1L // leucine zipper, down-regulated in cancer 1-like // --- // 100520193	XM_005663741 // RefSeq // PREDICTED: Sus scrofa leucine zipper, down-regulated in cancer 1-like (LDOC1L), mRNA. // chr5 // 100 // 100 // 22 // 22 // 0 /// ENSSSCT00000000023 // ENSEMBL // leucine zipper, down-regulated in cancer 1-like [gene_biotype:protein_coding transcript_biotype:protein_coding] // chr5 // 100 // 100 // 22 // 22 // 0 /// GENSCAN00000004719 // ENSEMBL // cdna:genscan chromosome…
15228592	15228592	-1.60551	1.60551	-7.95303	1.91753e-06	8.29175e-05	NA	NA	---	NA	15228592	15228592	chr14	+	130112460	130112627	25	---	---
15254102	15254102	-1.60722	1.60722	-9.41115	2.75755e-07	2.35089e-05	NA	NA	---	NA	15254102	15254102	---	---	---	---	5	---	---
15275912	DGUOK	-1.60849	1.60849	-8.03249	1.71458e-06	7.77927e-05	100515889	deoxyguanosine kinase	XM_003125003	protein_coding]	15275912	15275912	chr3	-	63564723	63600971	26	XM_003125003 // DGUOK // deoxyguanosine kinase // --- // 100515889	XM_003125003 // RefSeq // PREDICTED: Sus scrofa deoxyguanosine kinase (DGUOK), transcript variant X2, mRNA. // chr3 // 100 // 100 // 26 // 26 // 0 /// XM_003125004 // RefSeq // PREDICTED: Sus scrofa deoxyguanosine kinase (DGUOK), transcript variant X3, mRNA. // chr3 // 100 // 96 // 25 // 25 // 0 /// XM_013996026 // RefSeq // PREDICTED: Sus scrofa deoxyguanosine kinase (DGUOK), transcript variant …
15330000	MTMR2	-1.61283	1.61283	-9.06542	4.27727e-07	3.12397e-05	100518140	myotubularin related protein 2	XM_003129797	protein_coding]	15330000	15330000	chr9	-	28416282	28512003	30	XM_003129797 // MTMR2 // myotubularin related protein 2 // --- // 100518140	XM_003129797 // RefSeq // PREDICTED: Sus scrofa myotubularin related protein 2 (MTMR2), transcript variant X1, mRNA. // chr9 // 100 // 93 // 28 // 28 // 0 /// XM_003357252 // RefSeq // PREDICTED: Sus scrofa myotubularin related protein 2 (MTMR2), transcript variant X3, mRNA. // chr9 // 97 // 100 // 29 // 30 // 0 /// XM_005667262 // RefSeq // PREDICTED: Sus scrofa myotubularin related protein 2 (M…
15306777	ZCCHC11	-1.61286	1.61286	-8.67811	7.09944e-07	4.28398e-05	NA	NA	GENSCAN00000003401	protein_coding	15306777	15306777	chr6	-	113494179	113497480	25	---	GENSCAN00000003401 // ENSEMBL // cdna:genscan chromosome:Sscrofa10.2:6:147425745:147478850:-1 transcript_biotype:protein_coding // chr6 // 100 // 48 // 12 // 12 // 0 /// GENSCAN00000003407 // ENSEMBL // cdna:genscan chromosome:Sscrofa10.2:6:147236057:147363079:-1 transcript_biotype:protein_coding // chr6 // 100 // 52 // 13 // 13 // 0 /// XM_013999382 // RefSeq // PREDICTED: Sus scrofa zinc finger…
15202290	C10H9orf3	-1.61466	1.61466	-6.92356	8.76957e-06	0.000225896	100513615	chromosome 10 open reading frame, human C9orf3	XM_013989705	protein_coding]	15202290	15202290	chr10	-	26147406	26497159	31	XM_013989705 // C10H9orf3 // chromosome 10 open reading frame, human C9orf3 // --- // 100513615	XM_013989705 // RefSeq // PREDICTED: Sus scrofa chromosome 10 open reading frame, human C9orf3 (C10H9orf3), mRNA. // chr10 // 100 // 68 // 21 // 21 // 0 /// ENSSSCT00000023985 // ENSEMBL // Uncharacterized protein [gene_biotype:protein_coding transcript_biotype:protein_coding] // chr10 // 100 // 19 // 6 // 6 // 0 /// GENSCAN00000012773 // ENSEMBL // cdna:genscan chromosome:Sscrofa10.2:10:31648893…
15307859	ACOT13	-1.61619	1.61619	-7.44296	4.00482e-06	0.000132513	100514587	acyl-CoA thioesterase 13	XM_005665628	protein_coding]	15307859	15307859	chr7	+	20512373	20515879	21	XM_005665628 // ACOT13 // acyl-CoA thioesterase 13 // --- // 100514587	XM_005665628 // RefSeq // PREDICTED: Sus scrofa acyl-CoA thioesterase 13 (ACOT13), transcript variant X1, mRNA. // chr7 // 100 // 100 // 21 // 21 // 0 /// XM_013977469 // RefSeq // PREDICTED: Sus scrofa acyl-CoA thioesterase 13 (ACOT13), transcript variant X2, mRNA. // chr7 // 100 // 100 // 21 // 21 // 0 /// ENSSSCT00000001189 // ENSEMBL // acyl-CoA thioesterase 13 [gene_biotype:protein_coding tr…
15225358	LIMK2	-1.61838	1.61838	-11.0875	3.85595e-08	7.3312e-06	100156359	LIM domain kinase 2	XM_001926065	protein_coding]	15225358	15225358	chr14	+	48898094	48923133	28	XM_001926065 // LIMK2 // LIM domain kinase 2 // 14|14 // 100156359	XM_001926065 // RefSeq // PREDICTED: Sus scrofa LIM domain kinase 2 (LIMK2), transcript variant X2, mRNA. // chr14 // 100 // 100 // 28 // 28 // 0 /// XM_005670864 // RefSeq // PREDICTED: Sus scrofa LIM domain kinase 2 (LIMK2), transcript variant X1, mRNA. // chr14 // 100 // 93 // 26 // 26 // 0 /// ENSSSCT00000010982 // ENSEMBL // LIM domain kinase 2 [gene_biotype:protein_coding transcript_biotype…
15343267	15343267	-1.62075	1.62075	-7.59587	3.20059e-06	0.000114438	NA	NA	XR_001303512	NA	15343267	15343267	g335287703	+	1	1060	25	---	XR_001303512 // RefSeq // PREDICTED: Sus scrofa uncharacterized LOC100523842 (LOC100523842), transcript variant X2, ncRNA. // g335287703 // 92 // 92 // 23 // 25 // 1 /// XR_298427 // RefSeq // PREDICTED: Sus scrofa uncharacterized LOC100523842 (LOC100523842), transcript variant X1, ncRNA. // g335287703 // 92 // 92 // 23 // 25 // 1
15235660	STOX2	-1.62206	1.62206	-7.35483	4.56329e-06	0.000144601	100156897	storkhead box 2	XM_001925419	protein_coding]	15235660	15235660	chr15	+	42171975	42375631	23	XM_001925419 // STOX2 // storkhead box 2 // 15|15 // 100156897	XM_001925419 // RefSeq // PREDICTED: Sus scrofa storkhead box 2 (STOX2), transcript variant X1, mRNA. // chr15 // 100 // 96 // 22 // 22 // 0 /// XM_005671698 // RefSeq // PREDICTED: Sus scrofa storkhead box 2 (STOX2), transcript variant X2, mRNA. // chr15 // 100 // 96 // 22 // 22 // 0 /// XM_013984032 // RefSeq // PREDICTED: Sus scrofa storkhead box 2 (STOX2), transcript variant X3, mRNA. // chr1…
15288099	15288099	-1.62349	1.62349	-9.2612	3.33085e-07	2.70488e-05	NA	NA	---	NA	15288099	15288099	---	---	---	---	2	---	---
15274471	RPS3A	-1.62361	1.62361	-7.91141	2.03387e-06	8.57731e-05	NA	NA	ENSSSCT00000009878	protein_coding]	15274471	15274471	chr3	-	33998010	34000352	25	---	ENSSSCT00000009878 // ENSEMBL // 40S ribosomal protein S3a [gene_biotype:protein_coding transcript_biotype:protein_coding] // chr3 // 88 // 88 // 22 // 25 // 1 /// NM_001137619 // RefSeq // Sus scrofa ribosomal protein S3A (RPS3A), mRNA. // chr3 // 68 // 68 // 17 // 25 // 1 /// AY550075 // GenBank // Sus scrofa 40S ribosomal protein S3a mRNA, partial cds. // chr3 // 68 // 68 // 17 // 25 // 1 /// …
15248431	SNX5	-1.62454	1.62454	-7.56412	3.35229e-06	0.000117066	100155390	sorting nexin 5	XM_013985097	protein_coding]	15248431	15248431	chr17	-	26979959	27007557	14	XM_013985097 // SNX5 // sorting nexin 5 // 17|17 // 100155390	XM_013985097 // RefSeq // PREDICTED: Sus scrofa sorting nexin 5 (SNX5), mRNA. // chr17 // 85 // 93 // 11 // 13 // 0 /// XM_013985107 // RefSeq // PREDICTED: Sus scrofa translation initiation factor IF-2-like (LOC102161772), transcript variant X1, mRNA. // chr17 // 100 // 21 // 3 // 3 // 0 /// XR_308676 // RefSeq // PREDICTED: Sus scrofa translation initiation factor IF-2-like (LOC102161772), tran…
15217837	RPL35A	-1.62545	1.62545	-8.80504	6.00249e-07	3.88637e-05	100514796	ribosomal protein L35a	XM_003358773	protein_coding]	15217837	15217837	chr13	+	101342916	101346452	22	XM_003358773 // RPL35A // ribosomal protein L35a // --- // 100514796	XM_003358773 // RefSeq // PREDICTED: Sus scrofa ribosomal protein L35a (RPL35A), transcript variant X1, mRNA. // chr13 // 100 // 100 // 22 // 22 // 0 /// XM_005670140 // RefSeq // PREDICTED: Sus scrofa ribosomal protein L35a (RPL35A), transcript variant X2, mRNA. // chr13 // 100 // 77 // 17 // 17 // 0 /// ENSSSCT00000012969 // ENSEMBL // ribosomal protein L35a [gene_biotype:protein_coding transcr…
15329470	RPS3	-1.6264	1.6264	-9.37885	2.87152e-07	2.42129e-05	733671	ribosomal protein S3	ENSSSCT00000016207	protein_coding]	15329470	15329470	chr9	-	9323645	9326970	8	ENSSSCT00000016207 // RPS3 // ribosomal protein S3 // --- // 733671	ENSSSCT00000016207 // ENSEMBL // Sus scrofa ribosomal protein S3 (RPS3), mRNA. [gene_biotype:protein_coding transcript_biotype:protein_coding] // chr9 // 100 // 13 // 1 // 1 // 0 /// NM_001044601 // RefSeq // Sus scrofa ribosomal protein S3 (RPS3), mRNA. // chr9 // 100 // 100 // 8 // 8 // 1 /// XM_013979137 // RefSeq // PREDICTED: Sus scrofa 40S ribosomal protein S3 (LOC100627821), mRNA. // chr9 …
15341883	FAR1	-1.62848	1.62848	-8.75909	6.3772e-07	4.02032e-05	NA	NA	XM_005661118	protein_coding]	15341883	15341883	g335282196	+	1	5228	25	---	XM_005661118 // RefSeq // PREDICTED: Sus scrofa fatty acyl CoA reductase 1 (FAR1), transcript variant X2, mRNA. // g335282196 // 80 // 80 // 20 // 25 // 1 /// XM_013994547 // RefSeq // PREDICTED: Sus scrofa fatty acyl CoA reductase 1 (FAR1), transcript variant X1, mRNA. // g335282196 // 76 // 76 // 19 // 25 // 1 /// ENSSSCT00000025883 // ENSEMBL // Sus scrofa fatty acyl CoA reductase 1 (FAR1), mR…
15228524	TCF7L2	-1.62873	1.62873	-8.00946	1.77095e-06	7.88565e-05	100153922	transcription factor 7-like 2 (T-cell specific, HMG-box)	XM_001928695	protein_coding]	15228524	15228524	chr14	+	129166368	129394453	22	XM_001928695 // TCF7L2 // transcription factor 7-like 2 (T-cell specific, HMG-box) // 14|14 // 100153922	XM_001928695 // RefSeq // PREDICTED: Sus scrofa transcription factor 7-like 2 (T-cell specific, HMG-box) (TCF7L2), transcript variant X17, mRNA. // chr14 // 100 // 100 // 22 // 22 // 0 /// XM_003133187 // RefSeq // PREDICTED: Sus scrofa transcription factor 7-like 2 (T-cell specific, HMG-box) (TCF7L2), transcript variant X14, mRNA. // chr14 // 100 // 82 // 18 // 18 // 0 /// XM_003133188 // RefSeq…
15339091	SNRPE	-1.62916	1.62916	-6.80471	1.05447e-05	0.000257764	NA	NA	NM_001097465	protein_coding]	15339091	15339091	g147903208	+	1	490	28	---	NM_001097465 // RefSeq // Sus scrofa small nuclear ribonucleoprotein polypeptide E (SNRPE), mRNA. // g147903208 // 100 // 100 // 28 // 28 // 1 /// ENSSSCT00000023057 // ENSEMBL // Sus scrofa small nuclear ribonucleoprotein polypeptide E (SNRPE), mRNA. [gene_biotype:protein_coding transcript_biotype:protein_coding] // g147903208 // 75 // 75 // 21 // 28 // 1 /// DQ629140 // GenBank // Sus scrofa SN…
15335124	HPRT1	-1.62989	1.62989	-8.63162	7.55284e-07	4.40233e-05	397351	hypoxanthine phosphoribosyltransferase 1	NM_001032376	protein_coding	15335124	15335124	chrX	+	108419935	108456751	29	NM_001032376 // HPRT1 // hypoxanthine phosphoribosyltransferase 1 // --- // 397351	NM_001032376 // RefSeq // Sus scrofa hypoxanthine phosphoribosyltransferase 1 (HPRT1), mRNA. // chrX // 96 // 93 // 26 // 27 // 0 /// DQ136030 // GenBank // Sus scrofa hypoxanthine phosphoribosyltransferase 1 mRNA, complete cds. // chrX // 100 // 72 // 21 // 21 // 0 /// DQ845175 // GenBank // Sus scrofa hypoxanthine phosphoribosyltransferase 1 mRNA, complete cds. // chrX // 96 // 93 // 26 // 27 /…
15287564	15287564	-1.63176	1.63176	-8.9407	5.0265e-07	3.49906e-05	NA	NA	---	NA	15287564	15287564	---	---	---	---	2	---	---
15205058	TRIM13	-1.63186	1.63186	-9.32983	3.05416e-07	2.53167e-05	100153839	tripartite motif containing 13	XM_013986833	protein_coding]	15205058	15205058	chr11	-	17641278	17642501	24	XM_013986833 // TRIM13 // tripartite motif containing 13 // --- // 100153839	XM_013986833 // RefSeq // PREDICTED: Sus scrofa tripartite motif containing 13 (TRIM13), mRNA. // chr11 // 100 // 100 // 24 // 24 // 0 /// ENSSSCT00000010288 // ENSEMBL // E3 ubiquitin-protein ligase TRIM13 [gene_biotype:protein_coding transcript_biotype:protein_coding] // chr11 // 100 // 100 // 24 // 24 // 0 /// GENSCAN00000046392 // ENSEMBL // cdna:genscan scaffold:Sscrofa10.2:JH118724.1:106122…
15232809	15232809	-1.63284	1.63284	-8.8124	5.94466e-07	3.86984e-05	NA	NA	---	NA	15232809	15232809	chr14	-	79769816	79769890	11	---	---
15270798	SUCLG1	-1.63293	1.63293	-10.3558	8.82192e-08	1.21912e-05	399539	succinate-CoA ligase, alpha subunit	NM_214409	protein_coding]	15270798	15270798	chr3	+	54911164	54946361	29	NM_214409 // SUCLG1 // succinate-CoA ligase, alpha subunit // --- // 399539	NM_214409 // RefSeq // Sus scrofa succinate-CoA ligase, alpha subunit (SUCLG1), mRNA. // chr3 // 100 // 66 // 19 // 19 // 0 /// XM_005655225 // RefSeq // PREDICTED: Sus scrofa succinate-CoA ligase, alpha subunit (SUCLG1), transcript variant X1, mRNA. // chr3 // 100 // 93 // 27 // 27 // 0 /// ENSSSCT00000009032 // ENSEMBL // succinate-CoA ligase, alpha subunit [gene_biotype:protein_coding transcri…
15280654	15280654	-1.63313	1.63313	-8.17196	1.41145e-06	6.75023e-05	NA	NA	---	NA	15280654	15280654	---	---	---	---	2	---	---
15285526	15285526	-1.63313	1.63313	-8.17196	1.41145e-06	6.75023e-05	NA	NA	---	NA	15285526	15285526	---	---	---	---	2	---	---
15320881	15320881	-1.63617	1.63617	-7.63299	3.03244e-06	0.000110346	NA	NA	ENSSSCT00000009823	protein_coding]	15320881	15320881	chr8	+	60688926	60689228	13	---	ENSSSCT00000009823 // ENSEMBL // Uncharacterized protein [gene_biotype:protein_coding transcript_biotype:protein_coding] // chr8 // 100 // 100 // 13 // 13 // 0 /// GENSCAN00000048288 // ENSEMBL // cdna:genscan chromosome:Sscrofa10.2:8:75313126:75313428:1 transcript_biotype:protein_coding // chr8 // 100 // 100 // 13 // 13 // 0
15335918	RAI2	-1.6366	1.6366	-10.8088	5.25693e-08	8.6561e-06	100154649	retinoic acid induced 2	XM_001925765	protein_coding]	15335918	15335918	chrX	-	13782736	13784331	21	XM_001925765 // RAI2 // retinoic acid induced 2 // X|X // 100154649	XM_001925765 // RefSeq // PREDICTED: Sus scrofa retinoic acid induced 2 (RAI2), transcript variant X1, mRNA. // chrX // 100 // 100 // 21 // 21 // 0 /// XM_013985950 // RefSeq // PREDICTED: Sus scrofa retinoic acid induced 2 (RAI2), transcript variant X2, mRNA. // chrX // 100 // 100 // 21 // 21 // 0 /// XM_013985951 // RefSeq // PREDICTED: Sus scrofa retinoic acid induced 2 (RAI2), transcript vari…
15245824	CRLS1	-1.63811	1.63811	-9.23997	3.42177e-07	2.76932e-05	100153088	cardiolipin synthase 1	XM_003134243	protein_coding]	15245824	15245824	chr17	+	14003758	14034942	26	XM_003134243 // CRLS1 // cardiolipin synthase 1 // 17|17 // 100153088	XM_003134243 // RefSeq // PREDICTED: Sus scrofa cardiolipin synthase 1 (CRLS1), mRNA. // chr17 // 100 // 100 // 26 // 26 // 0 /// ENSSSCT00000007717 // ENSEMBL // cardiolipin synthase 1 [gene_biotype:protein_coding transcript_biotype:protein_coding] // chr17 // 100 // 96 // 25 // 25 // 0 /// GENSCAN00000000939 // ENSEMBL // cdna:genscan chromosome:Sscrofa10.2:17:15932654:16005642:1 transcript_bio…
15351033	RPL22	-1.64122	1.64122	-9.60176	2.17604e-07	2.07502e-05	NA	NA	NM_213987	protein_coding]	15351033	15351033	g47522799	+	1	461	28	---	NM_213987 // RefSeq // Sus scrofa ribosomal protein L22 (RPL22), mRNA. // g47522799 // 100 // 100 // 28 // 28 // 1 /// D17654 // GenBank // Sus scrofa HBp15/L22 mRNA for heparin binding protein, complete cds. // g47522799 // 100 // 100 // 28 // 28 // 1 /// ENSSSCT00000003737 // ENSEMBL // Sus scrofa heparin binding protein (HBP15/L22), mRNA. [gene_biotype:protein_coding transcript_biotype:protein…
15208088	ACSF2	-1.64186	1.64186	-8.75152	6.44128e-07	4.05006e-05	NA	NA	XM_003131573	protein_coding]	15208088	15208088	chr12	+	24210110	24211162	28	---	XM_003131573 // RefSeq // PREDICTED: Sus scrofa acyl-CoA synthetase family member 2 (ACSF2), mRNA. // chr12 // 96 // 96 // 27 // 28 // 1 /// ENSSSCT00000019121 // ENSEMBL // acyl-CoA synthetase family member 2 [gene_biotype:protein_coding transcript_biotype:protein_coding] // chr12 // 96 // 96 // 27 // 28 // 1 /// GENSCAN00000049719 // ENSEMBL // cdna:genscan chromosome:Sscrofa10.2:12:26837078:26…
15218305	RPL24	-1.64285	1.64285	-8.91799	5.17736e-07	3.54368e-05	100521642	ribosomal protein L24	XM_003132697	protein_coding]	15218305	15218305	chr13	+	115580960	115587885	27	XM_003132697 // RPL24 // ribosomal protein L24 // --- // 100521642	XM_003132697 // RefSeq // PREDICTED: Sus scrofa ribosomal protein L24 (RPL24), mRNA. // chr13 // 96 // 89 // 23 // 24 // 0 /// ENSSSCT00000013078 // ENSEMBL // ribosomal protein L24 [gene_biotype:protein_coding transcript_biotype:protein_coding] // chr13 // 100 // 67 // 18 // 18 // 0 /// GENSCAN00000024425 // ENSEMBL // cdna:genscan chromosome:Sscrofa10.2:13:166846046:166939091:1 transcript_bioty…
15230460	15230460	-1.64582	1.64582	-7.71777	2.68247e-06	0.000102983	NA	NA	---	NA	15230460	15230460	---	---	---	---	3	---	---
15244851	15244851	-1.64719	1.64719	-8.49319	9.09483e-07	5.02018e-05	NA	NA	---	NA	15244851	15244851	---	---	---	---	3	---	---
15269338	TRAP1	-1.64814	1.64814	-7.85248	2.21156e-06	9.07312e-05	100515536	TNF receptor-associated protein 1	NM_001243945	protein_coding]	15269338	15269338	chr3	+	34573763	34602224	34	NM_001243945 // TRAP1 // TNF receptor-associated protein 1 // --- // 100515536	NM_001243945 // RefSeq // Sus scrofa TNF receptor-associated protein 1 (TRAP1), mRNA. // chr3 // 94 // 100 // 32 // 34 // 0 /// ENSSSCT00000008715 // ENSEMBL // Sus scrofa TNF receptor-associated protein 1 (TRAP1), mRNA. [gene_biotype:protein_coding transcript_biotype:protein_coding] // chr3 // 100 // 100 // 34 // 34 // 0 /// GENSCAN00000008872 // ENSEMBL // cdna:genscan chromosome:Sscrofa10.2:3:…
15349483	15349483	-1.65032	1.65032	-9.11097	4.03407e-07	3.05883e-05	NA	NA	GENSCAN00000030057	protein_coding	15349483	15349483	g335307951	+	1	2226	25	---	GENSCAN00000030057 // ENSEMBL // cdna:genscan scaffold:Sscrofa10.2:GL893349.1:2255:100538:1 transcript_biotype:protein_coding // g335307951 // 36 // 36 // 9 // 25 // 1
15302939	MEGF8	-1.65041	1.65041	-9.08212	4.18637e-07	3.10491e-05	100513862	multiple EGF-like-domains 8	XM_005655874	protein_coding	15302939	15302939	chr6	-	34194261	34220876	27	XM_005655874 // MEGF8 // multiple EGF-like-domains 8 // --- // 100513862	XM_005655874 // RefSeq // PREDICTED: Sus scrofa multiple EGF-like-domains 8 (MEGF8), transcript variant X2, mRNA. // chr6 // 100 // 100 // 27 // 27 // 0 /// XM_005655875 // RefSeq // PREDICTED: Sus scrofa multiple EGF-like-domains 8 (MEGF8), transcript variant X3, mRNA. // chr6 // 100 // 96 // 26 // 26 // 0 /// XM_013988614 // RefSeq // PREDICTED: Sus scrofa multiple EGF-like-domains 8 (MEGF8), t…
15345679	15345679	-1.65189	1.65189	-6.89639	9.14557e-06	0.00023253	NA	NA	XM_013979822	NA	15345679	15345679	g335295616	+	1	2938	21	---	XM_013979822 // RefSeq // PREDICTED: Sus scrofa translation initiation factor IF-2-like (LOC106504991), mRNA. // g335295616 // 81 // 81 // 17 // 21 // 1
15324205	15324205	-1.65479	1.65479	-8.32172	1.14826e-06	5.84727e-05	NA	NA	---	NA	15324205	15324205	---	---	---	---	4	---	---
15222047	MB21D2	-1.65976	1.65976	-6.87378	9.47128e-06	0.000238084	100156951	Mab-21 domain containing 2	ENSSSCT00000012931	protein_coding]	15222047	15222047	chr13	-	98182106	98183392	22	ENSSSCT00000012931 // MB21D2 // Mab-21 domain containing 2 // 13|13 // 100156951	ENSSSCT00000012931 // ENSEMBL // Mab-21 domain containing 2 [gene_biotype:protein_coding transcript_biotype:protein_coding] // chr13 // 100 // 100 // 22 // 22 // 0 /// GENSCAN00000010076 // ENSEMBL // cdna:genscan chromosome:Sscrofa10.2:13:139375008:139411745:-1 transcript_biotype:protein_coding // chr13 // 95 // 100 // 21 // 22 // 0 /// XM_001925559 // RefSeq // PREDICTED: Sus scrofa Mab-21 doma…
15226010	TOMM20	-1.66262	1.66262	-8.63857	7.48315e-07	4.39697e-05	100152814	translocase of outer mitochondrial membrane 20 homolog (yeast)	XM_001926935	protein_coding]	15226010	15226010	chr14	+	57317608	57329790	25	XM_001926935 // TOMM20 // translocase of outer mitochondrial membrane 20 homolog (yeast) // 14|14 // 100152814	XM_001926935 // RefSeq // PREDICTED: Sus scrofa translocase of outer mitochondrial membrane 20 homolog (yeast) (TOMM20), mRNA. // chr14 // 100 // 100 // 25 // 25 // 0 /// ENSSSCT00000011122 // ENSEMBL // translocase of outer mitochondrial membrane 20 homolog (yeast) [gene_biotype:protein_coding transcript_biotype:protein_coding] // chr14 // 100 // 100 // 25 // 25 // 0 /// GENSCAN00000005183 // EN…
15336155	DMD	-1.66389	1.66389	-8.00416	1.78419e-06	7.9299e-05	NA	NA	NM_001012408	protein_coding]	15336155	15336155	chrX	-	28013714	28015227	26	---	NM_001012408 // RefSeq // Sus scrofa dystrophin (DMD), mRNA. // chrX // 81 // 81 // 21 // 26 // 1 /// ENSSSCT00000026041 // ENSEMBL // Sus scrofa dystrophin (DMD), mRNA. [gene_biotype:protein_coding transcript_biotype:protein_coding] // chrX // 100 // 100 // 26 // 26 // 1 /// ENSSSCT00000034304 // ENSEMBL // Sus scrofa dystrophin (DMD), mRNA. [gene_biotype:protein_coding transcript_biotype:protei…
15341803	SSRP1	-1.66414	1.66414	-9.19909	3.60432e-07	2.87051e-05	NA	NA	XM_003353864	protein_coding]	15341803	15341803	g335281868	+	1	2985	25	---	XM_003353864 // RefSeq // PREDICTED: Sus scrofa structure specific recognition protein 1 (SSRP1), mRNA. // g335281868 // 96 // 96 // 24 // 25 // 1 /// ENSSSCT00000023703 // ENSEMBL // structure specific recognition protein 1 [gene_biotype:protein_coding transcript_biotype:protein_coding] // g335281868 // 96 // 96 // 24 // 25 // 1 /// GENSCAN00000034966 // ENSEMBL // cdna:genscan chromosome:Sscrof…
15228404	ADD3	-1.66525	1.66525	-8.82588	5.84033e-07	3.81229e-05	100155574	adducin 3 (gamma)	XM_001924738	protein_coding]	15228404	15228404	chr14	+	126055114	126185351	29	XM_001924738 // ADD3 // adducin 3 (gamma) // 14|14 // 100155574	XM_001924738 // RefSeq // PREDICTED: Sus scrofa adducin 3 (gamma) (ADD3), transcript variant X1, mRNA. // chr14 // 100 // 100 // 29 // 29 // 0 /// XM_001924829 // RefSeq // PREDICTED: Sus scrofa adducin 3 (gamma) (ADD3), transcript variant X7, mRNA. // chr14 // 100 // 86 // 25 // 25 // 0 /// XM_003359365 // RefSeq // PREDICTED: Sus scrofa adducin 3 (gamma) (ADD3), transcript variant X6, mRNA. // …
15238542	EPC2	-1.66528	1.66528	-7.40533	4.23388e-06	0.000137063	100518870	enhancer of polycomb homolog 2 (Drosophila)	XM_003133248	protein_coding	15238542	15238542	chr15	-	72347	177134	26	XM_003133248 // EPC2 // enhancer of polycomb homolog 2 (Drosophila) // --- // 100518870	XM_003133248 // RefSeq // PREDICTED: Sus scrofa enhancer of polycomb homolog 2 (Drosophila) (EPC2), transcript variant X1, mRNA. // chr15 // 100 // 100 // 26 // 26 // 0 /// XM_005658006 // RefSeq // PREDICTED: Sus scrofa enhancer of polycomb homolog 2-like (LOC100624740), transcript variant X2, mRNA. // chr15 // 100 // 81 // 21 // 21 // 0 /// XM_005658007 // RefSeq // PREDICTED: Sus scrofa enhanc…
15234307	XPNPEP1	-1.66563	1.66563	-10.3205	9.19237e-08	1.24307e-05	100152688	X-prolyl aminopeptidase (aminopeptidase P) 1, soluble	XM_003133180	protein_coding]	15234307	15234307	chr14	-	125875205	125971326	40	XM_003133180 // XPNPEP1 // X-prolyl aminopeptidase (aminopeptidase P) 1, soluble // 14|14 // 100152688	XM_003133180 // RefSeq // PREDICTED: Sus scrofa X-prolyl aminopeptidase (aminopeptidase P) 1, soluble (XPNPEP1), transcript variant X1, mRNA. // chr14 // 100 // 100 // 40 // 40 // 0 /// XM_005671446 // RefSeq // PREDICTED: Sus scrofa X-prolyl aminopeptidase (aminopeptidase P) 1, soluble (XPNPEP1), transcript variant X3, mRNA. // chr14 // 100 // 95 // 38 // 38 // 0 /// XM_005671447 // RefSeq // PR…
15334879	RNF113A	-1.66614	1.66614	-7.41229	4.19051e-06	0.000136211	100514886	ring finger protein 113A	XM_003135338	protein_coding]	15334879	15334879	chrX	+	96393997	96395031	12	XM_003135338 // RNF113A // ring finger protein 113A // --- // 100514886	XM_003135338 // RefSeq // PREDICTED: Sus scrofa ring finger protein 113A (RNF113A), mRNA. // chrX // 100 // 100 // 12 // 12 // 0 /// ENSSSCT00000023982 // ENSEMBL // Uncharacterized protein [gene_biotype:protein_coding transcript_biotype:protein_coding] // chrX // 100 // 100 // 12 // 12 // 0 /// GENSCAN00000018185 // ENSEMBL // cdna:genscan chromosome:Sscrofa10.2:X:113391904:113393304:1 transcrip…
15344125	15344125	-1.6665	1.6665	-8.95714	4.92023e-07	3.44646e-05	NA	NA	XM_003128120	protein_coding	15344125	15344125	g335290338	+	1	2710	25	---	XM_003128120 // RefSeq // PREDICTED: Sus scrofa zinc finger protein 211-like (LOC100514469), transcript variant X2, mRNA. // g335290338 // 36 // 36 // 9 // 25 // 1 /// GENSCAN00000030760 // ENSEMBL // cdna:genscan chromosome:Sscrofa10.2:6:57039650:57054512:-1 transcript_biotype:protein_coding // g335290338 // 80 // 80 // 20 // 25 // 1
15287554	EIF3D	-1.66681	1.66681	-11.0122	4.19014e-08	7.72145e-06	100512835	eukaryotic translation initiation factor 3, subunit D	NM_001244723	protein_coding]	15287554	15287554	chr5	+	7628707	7645055	28	NM_001244723 // EIF3D // eukaryotic translation initiation factor 3, subunit D // --- // 100512835	NM_001244723 // RefSeq // Sus scrofa eukaryotic translation initiation factor 3, subunit D (EIF3D), mRNA. // chr5 // 96 // 93 // 25 // 26 // 0 /// ENSSSCT00000000147 // ENSEMBL // eukaryotic translation initiation factor 3, subunit D [gene_biotype:protein_coding transcript_biotype:protein_coding] // chr5 // 100 // 93 // 26 // 26 // 0 /// GENSCAN00000045242 // ENSEMBL // cdna:genscan chromosome:Ss…
15232608	PCBD1	-1.66752	1.66752	-7.60213	3.17158e-06	0.00011357	100155605	pterin-4 alpha-carbinolamine dehydratase/dimerization cofactor of hepatocyte nuclear factor 1 alpha	NM_001190219	protein_coding]	15232608	15232608	chr14	-	76952143	76958632	24	NM_001190219 // PCBD1 // pterin-4 alpha-carbinolamine dehydratase/dimerization cofactor of hepatocyte nuclear factor 1 alpha // 14|14 // 100155605	NM_001190219 // RefSeq // Sus scrofa pterin-4 alpha-carbinolamine dehydratase/dimerization cofactor of hepatocyte nuclear factor 1 alpha (PCBD1), mRNA. // chr14 // 100 // 100 // 24 // 24 // 0 /// ENSSSCT00000011247 // ENSEMBL // Sus scrofa pterin-4 alpha-carbinolamine dehydratase/dimerization cofactor of hepatocyte nuclear factor 1 alpha (PCBD1), mRNA. [gene_biotype:protein_coding transcript_biot…
15234393	NRAP	-1.66793	1.66793	-8.55175	8.40522e-07	4.72665e-05	733691	nebulin-related anchoring protein	NM_001044616	protein_coding]	15234393	15234393	chr14	-	129800001	129879116	42	NM_001044616 // NRAP // nebulin-related anchoring protein // --- // 733691	NM_001044616 // RefSeq // Sus scrofa nebulin-related anchoring protein (NRAP), mRNA. // chr14 // 100 // 95 // 40 // 40 // 0 /// XM_013991779 // RefSeq // PREDICTED: Sus scrofa nebulin-related-anchoring protein (LOC100627741), partial mRNA. // chr14 // 92 // 62 // 24 // 26 // 0 /// ENSSSCT00000011638 // ENSEMBL // nebulin-related-anchoring protein [gene_biotype:protein_coding transcript_biotype:pr…
15190129	HSDL2	-1.66924	1.66924	-7.13977	6.3014e-06	0.000179763	100155587	hydroxysteroid dehydrogenase like 2	NM_001197021	protein_coding]	15190129	15190129	chr1	+	265972315	266195114	31	NM_001197021 // HSDL2 // hydroxysteroid dehydrogenase like 2 // 1|1 // 100155587	NM_001197021 // RefSeq // Sus scrofa hydroxysteroid dehydrogenase like 2 (HSDL2), mRNA. // chr1 // 97 // 97 // 29 // 30 // 0 /// XM_005660324 // RefSeq // PREDICTED: Sus scrofa hydroxysteroid dehydrogenase like 2 (HSDL2), transcript variant X1, mRNA. // chr1 // 100 // 74 // 23 // 23 // 0 /// ENSSSCT00000006013 // ENSEMBL // hydroxysteroid dehydrogenase like 2 [gene_biotype:protein_coding transcri…
15211887	15211887	-1.66956	1.66956	-7.54755	3.43446e-06	0.000118896	NA	NA	---	NA	15211887	15211887	---	---	---	---	5	---	---
15327231	C1GALT1	-1.67131	1.67131	-7.26183	5.24288e-06	0.000158985	100525767	core 1 synthase, glycoprotein-N-acetylgalactosamine 3-beta-galactosyltransferase 1	XM_003130167	protein_coding]	15327231	15327231	chr9	+	72920013	72954561	23	XM_003130167 // C1GALT1 // core 1 synthase, glycoprotein-N-acetylgalactosamine 3-beta-galactosyltransferase 1 // --- // 100525767	XM_003130167 // RefSeq // PREDICTED: Sus scrofa core 1 synthase, glycoprotein-N-acetylgalactosamine 3-beta-galactosyltransferase 1 (C1GALT1), transcript variant X3, mRNA. // chr9 // 100 // 78 // 18 // 18 // 0 /// XM_005667635 // RefSeq // PREDICTED: Sus scrofa core 1 synthase, glycoprotein-N-acetylgalactosamine 3-beta-galactosyltransferase 1 (C1GALT1), transcript variant X2, mRNA. // chr9 // 100 …
15290706	CEP290	-1.67326	1.67326	-11.0184	4.16135e-08	7.72145e-06	NA	NA	XM_005655721	protein_coding]	15290706	15290706	chr5	+	90479777	90491171	29	---	XM_005655721 // RefSeq // PREDICTED: Sus scrofa centrosomal protein 290kDa (CEP290), transcript variant X1, mRNA. // chr5 // 86 // 86 // 25 // 29 // 1 /// XM_005655722 // RefSeq // PREDICTED: Sus scrofa centrosomal protein 290kDa (CEP290), transcript variant X2, mRNA. // chr5 // 86 // 86 // 25 // 29 // 1 /// XM_005655723 // RefSeq // PREDICTED: Sus scrofa centrosomal protein 290kDa (CEP290), tran…
15243588	FAT2	-1.67399	1.67399	-7.57811	3.28453e-06	0.000115279	102161049	FAT atypical cadherin 2	XM_013984914	protein_coding]	15243588	15243588	chr16	+	68806568	68866594	41	XM_013984914 // FAT2 // FAT atypical cadherin 2 // --- // 102161049	XM_013984914 // RefSeq // PREDICTED: Sus scrofa FAT atypical cadherin 2 (FAT2), mRNA. // chr16 // 100 // 83 // 34 // 34 // 0 /// XM_013984915 // RefSeq // PREDICTED: Sus scrofa protocadherin Fat 2 (LOC100514738), mRNA. // chr16 // 100 // 12 // 5 // 5 // 0 /// ENSSSCT00000018600 // ENSEMBL // FAT atypical cadherin 2 [gene_biotype:protein_coding transcript_biotype:protein_coding] // chr16 // 100 //…
15337892	ZBTB33	-1.67426	1.67426	-7.79556	2.39884e-06	9.69084e-05	100514145	zinc finger and BTB domain containing 33	ENSSSCT00000013787	protein_coding]	15337892	15337892	chrX	-	96054402	96056533	23	ENSSSCT00000013787 // ZBTB33 // zinc finger and BTB domain containing 33 // --- // 100514145	ENSSSCT00000013787 // ENSEMBL // zinc finger and BTB domain containing 33 [gene_biotype:protein_coding transcript_biotype:protein_coding] // chrX // 100 // 100 // 23 // 23 // 0 /// GENSCAN00000018201 // ENSEMBL // cdna:genscan chromosome:Sscrofa10.2:X:113092284:113121271:-1 transcript_biotype:protein_coding // chrX // 100 // 100 // 23 // 23 // 0 /// XM_003135334 // RefSeq // PREDICTED: Sus scrofa…
15295072	SNRPF	-1.67781	1.67781	-8.59075	7.97695e-07	4.5499e-05	100155855	small nuclear ribonucleoprotein polypeptide F	NM_001190213	protein_coding]	15295072	15295072	chr5	-	82631990	82639939	27	NM_001190213 // SNRPF // small nuclear ribonucleoprotein polypeptide F // 5|5 // 100155855	NM_001190213 // RefSeq // Sus scrofa small nuclear ribonucleoprotein polypeptide F (SNRPF), mRNA. // chr5 // 89 // 100 // 24 // 27 // 0 /// ENSSSCT00000000979 // ENSEMBL // Sus scrofa small nuclear ribonucleoprotein polypeptide F (SNRPF), mRNA. [gene_biotype:protein_coding transcript_biotype:protein_coding] // chr5 // 89 // 100 // 24 // 27 // 0 /// GENSCAN00000037625 // ENSEMBL // cdna:genscan ch…
15219431	SEC22C	-1.67782	1.67782	-7.21792	5.60018e-06	0.000166037	100155377	SEC22 homolog C, vesicle trafficking protein	NM_001243553	protein_coding]	15219431	15219431	chr13	-	21958255	21977849	27	NM_001243553 // SEC22C // SEC22 homolog C, vesicle trafficking protein // 13|13 // 100155377	NM_001243553 // RefSeq // Sus scrofa SEC22 homolog C, vesicle trafficking protein (SEC22C), mRNA. // chr13 // 100 // 96 // 26 // 26 // 0 /// XM_005669387 // RefSeq // PREDICTED: Sus scrofa SEC22 homolog C, vesicle trafficking protein (SEC22C), transcript variant X3, mRNA. // chr13 // 100 // 100 // 27 // 27 // 0 /// XM_005669389 // RefSeq // PREDICTED: Sus scrofa SEC22 homolog C, vesicle trafficki…
15287559	15287559	-1.67897	1.67897	-8.99083	4.70983e-07	3.33332e-05	NA	NA	---	NA	15287559	15287559	---	---	---	---	2	---	---
15326869	DSTYK	-1.67962	1.67962	-8.92618	5.1224e-07	3.52992e-05	100525530	dual serine/threonine and tyrosine protein kinase	XM_013979610	protein_coding]	15326869	15326869	chr9	+	63047063	63081788	32	XM_013979610 // DSTYK // dual serine/threonine and tyrosine protein kinase // --- // 100525530	XM_013979610 // RefSeq // PREDICTED: Sus scrofa dual serine/threonine and tyrosine protein kinase (DSTYK), transcript variant X2, mRNA. // chr9 // 100 // 100 // 32 // 32 // 0 /// ENSSSCT00000016657 // ENSEMBL // dual serine/threonine and tyrosine protein kinase [gene_biotype:protein_coding transcript_biotype:protein_coding] // chr9 // 100 // 100 // 32 // 32 // 0 /// GENSCAN00000009539 // ENSEMBL …
15295707	15295707	-1.68121	1.68121	-6.7827	1.09131e-05	0.000263012	NA	NA	---	NA	15295707	15295707	---	---	---	---	2	---	---
15237435	EEF1B2	-1.68245	1.68245	-10.9596	4.44174e-08	8.00048e-06	100154920	eukaryotic translation elongation factor 1 beta 2	NM_001243524	protein_coding]	15237435	15237435	chr15	+	102223292	102226921	27	NM_001243524 // EEF1B2 // eukaryotic translation elongation factor 1 beta 2 // 15|15 // 100154920	NM_001243524 // RefSeq // Sus scrofa eukaryotic translation elongation factor 1 beta 2 (EEF1B2), mRNA. // chr15 // 100 // 100 // 27 // 27 // 0 /// ENSSSCT00000017560 // ENSEMBL // Sus scrofa eukaryotic translation elongation factor 1 beta 2 (EEF1B2), mRNA. [gene_biotype:protein_coding transcript_biotype:protein_coding] // chr15 // 100 // 100 // 27 // 27 // 0 /// GENSCAN00000045432 // ENSEMBL // c…
15305973	SNRPD1	-1.68374	1.68374	-7.57767	3.28666e-06	0.000115279	100524872	small nuclear ribonucleoprotein D1 polypeptide 16kDa	XM_003127854	protein_coding]	15305973	15305973	chr6	-	72867850	72879730	27	XM_003127854 // SNRPD1 // small nuclear ribonucleoprotein D1 polypeptide 16kDa // --- // 100524872	XM_003127854 // RefSeq // PREDICTED: Sus scrofa small nuclear ribonucleoprotein D1 polypeptide 16kDa (SNRPD1), transcript variant X1, mRNA. // chr6 // 100 // 85 // 23 // 23 // 0 /// XM_005653404 // RefSeq // PREDICTED: Sus scrofa small nuclear ribonucleoprotein D1 polypeptide 16kDa (SNRPD1), transcript variant X2, mRNA. // chr6 // 100 // 63 // 17 // 17 // 0 /// ENSSSCT00000004100 // ENSEMBL // sm…
15203934	ESD	-1.68614	1.68614	-7.25965	5.25997e-06	0.000159271	397127	esterase D	NM_214060	protein_coding]	15203934	15203934	chr11	+	20097656	20117658	29	NM_214060 // ESD // esterase D // --- // 397127	NM_214060 // RefSeq // Sus scrofa esterase D (ESD), mRNA. // chr11 // 100 // 90 // 26 // 26 // 0 /// XM_005668414 // RefSeq // PREDICTED: Sus scrofa esterase D (ESD), transcript variant X1, mRNA. // chr11 // 100 // 90 // 26 // 26 // 0 /// ENSSSCT00000010306 // ENSEMBL // Sus scrofa esterase D (ESD), mRNA. [gene_biotype:protein_coding transcript_biotype:protein_coding] // chr11 // 100 // 100 // 29…
15218307	15218307	-1.68693	1.68693	-9.6512	2.04758e-07	2.00678e-05	NA	NA	---	NA	15218307	15218307	---	---	---	---	5	---	---
15343587	KITLG	-1.68962	1.68962	-7.9093	2.03997e-06	8.57731e-05	NA	NA	NM_214269	protein_coding]	15343587	15343587	g335288901	+	1	508	25	---	NM_214269 // RefSeq // Sus scrofa KIT ligand (KITLG), mRNA. // g335288901 // 100 // 100 // 25 // 25 // 1 /// XM_013998098 // RefSeq // PREDICTED: Sus scrofa kit ligand (LOC100626805), mRNA. // g335288901 // 100 // 100 // 25 // 25 // 1 /// AB209954 // GenBank // Sus scrofa KITLG mRNA for KIT ligand, complete cds. // g335288901 // 100 // 100 // 25 // 25 // 1 /// ENSSSCT00000028019 // ENSEMBL // Unc…
15226604	EIF4EBP2	-1.69018	1.69018	-7.33028	4.73307e-06	0.000148605	100523927	eukaryotic translation initiation factor 4E binding protein 2	XM_003133058	protein_coding]	15226604	15226604	chr14	+	76447309	76494374	13	XM_003133058 // EIF4EBP2 // eukaryotic translation initiation factor 4E binding protein 2 // --- // 100523927	XM_003133058 // RefSeq // PREDICTED: Sus scrofa eukaryotic translation initiation factor 4E binding protein 2 (EIF4EBP2), mRNA. // chr14 // 100 // 54 // 7 // 7 // 0 /// ENSSSCT00000011239 // ENSEMBL // eukaryotic translation initiation factor 4E binding protein 2 [gene_biotype:protein_coding transcript_biotype:protein_coding] // chr14 // 100 // 54 // 7 // 7 // 0
15259665	ECSCR	-1.69115	1.69115	-8.60108	7.86736e-07	4.53054e-05	100522859	endothelial cell surface expressed chemotaxis and apoptosis regulator	XM_003123983	protein_coding]	15259665	15259665	chr2	+	128423802	128432852	25	XM_003123983 // ECSCR // endothelial cell surface expressed chemotaxis and apoptosis regulator // --- // 100522859	XM_003123983 // RefSeq // PREDICTED: Sus scrofa endothelial cell surface expressed chemotaxis and apoptosis regulator (ECSCR), transcript variant X1, mRNA. // chr2 // 94 // 68 // 16 // 17 // 0 /// XM_013995190 // RefSeq // PREDICTED: Sus scrofa endothelial cell surface expressed chemotaxis and apoptosis regulator (ECSCR), transcript variant X2, mRNA. // chr2 // 94 // 64 // 15 // 16 // 0 /// ENSSS…
15346321	TMEM106A	-1.69123	1.69123	-7.38882	4.33867e-06	0.000140077	NA	NA	XM_005656948	protein_coding]	15346321	15346321	g335297600	+	1	2301	30	---	XM_005656948 // RefSeq // PREDICTED: Sus scrofa transmembrane protein 106A (TMEM106A), transcript variant X1, mRNA. // g335297600 // 100 // 100 // 30 // 30 // 1 /// ENSSSCT00000023596 // ENSEMBL // transmembrane protein 106A [gene_biotype:protein_coding transcript_biotype:protein_coding] // g335297600 // 87 // 87 // 26 // 30 // 1 /// NM_001244554 // RefSeq // Sus scrofa transmembrane protein 106A…
15343061	BLZF1	-1.69332	1.69332	-9.04923	4.36744e-07	3.1705e-05	NA	NA	XM_003355067	protein_coding]	15343061	15343061	g335286543	+	1	2567	24	---	XM_003355067 // RefSeq // PREDICTED: Sus scrofa basic leucine zipper nuclear factor 1 (BLZF1), mRNA. // g335286543 // 100 // 100 // 24 // 24 // 1 /// ENSSSCT00000030933 // ENSEMBL // basic leucine zipper nuclear factor 1 [gene_biotype:protein_coding transcript_biotype:protein_coding] // g335286543 // 92 // 92 // 22 // 24 // 1 /// GENSCAN00000042456 // ENSEMBL // cdna:genscan chromosome:Sscrofa10.…
15275469	RPL31	-1.69634	1.69634	-8.43459	9.84543e-07	5.26634e-05	100737826	ribosomal protein L31	XM_005662362	protein_coding]	15275469	15275469	chr3	-	49013139	49018452	17	XM_005662362 // RPL31 // ribosomal protein L31 // --- // 100737826	XM_005662362 // RefSeq // PREDICTED: Sus scrofa ribosomal protein L31 (RPL31), mRNA. // chr3 // 91 // 65 // 10 // 11 // 0 /// XM_005674233 // RefSeq // PREDICTED: Sus scrofa 60S ribosomal protein L31 (LOC100520127), mRNA. // chr3 // 100 // 76 // 13 // 13 // 0 /// ENSSSCT00000008947 // ENSEMBL // 60S ribosomal protein L31 [gene_biotype:protein_coding transcript_biotype:protein_coding] // chr3 // 1…
15346269	WBP2	-1.69817	1.69817	-10.9128	4.67934e-08	8.24252e-06	NA	NA	XM_003131191	protein_coding]	15346269	15346269	g335297340	+	1	1926	25	---	XM_003131191 // RefSeq // PREDICTED: Sus scrofa WW domain binding protein 2 (WBP2), transcript variant X1, mRNA. // g335297340 // 96 // 96 // 24 // 25 // 1 /// XM_005653881 // RefSeq // PREDICTED: Sus scrofa WW domain binding protein 2 (WBP2), transcript variant X3, mRNA. // g335297340 // 88 // 88 // 22 // 25 // 1 /// XM_013979234 // RefSeq // PREDICTED: Sus scrofa WW domain binding protein 2 (WB…
15212943	15212943	-1.70216	1.70216	-9.19887	3.60534e-07	2.87051e-05	NA	NA	ENSSSCT00000021615	snoRNA]	15212943	15212943	chr12	-	42634786	42634857	24	---	ENSSSCT00000021615 // ENSEMBL // Small nucleolar RNA Z17 [gene_biotype:snoRNA transcript_biotype:snoRNA] // chr12 // 100 // 100 // 24 // 24 // 0 /// ENSSSCT00000031889 // ENSEMBL // Small nucleolar RNA Z17 [gene_biotype:snoRNA transcript_biotype:snoRNA] // chr12 // 100 // 100 // 24 // 24 // 0
15350723	LIPT1	-1.70257	1.70257	-9.96836	1.39364e-07	1.62337e-05	NA	NA	XM_003362087	protein_coding	15350723	15350723	g335310658	+	1	909	25	---	XM_003362087 // RefSeq // PREDICTED: Sus scrofa lipoyltransferase 1 (LIPT1), partial mRNA. // g335310658 // 96 // 96 // 24 // 25 // 1 /// GENSCAN00000009824 // ENSEMBL // cdna:genscan scaffold:Sscrofa10.2:GL896330.1:39:833:1 transcript_biotype:protein_coding // g335310658 // 88 // 88 // 22 // 25 // 1
15339837	15339837	-1.70263	1.70263	-7.80135	2.37905e-06	9.64342e-05	NA	NA	XM_005652822	protein_coding]	15339837	15339837	g311248881	+	1	1317	20	---	XM_005652822 // RefSeq // PREDICTED: Sus scrofa zinc finger protein 709-like (LOC100517213), mRNA. // g311248881 // 50 // 50 // 10 // 20 // 1 /// ENSSSCT00000014981 // ENSEMBL // Uncharacterized protein [gene_biotype:protein_coding transcript_biotype:protein_coding] // g311248881 // 40 // 40 // 8 // 20 // 1 /// GENSCAN00000025623 // ENSEMBL // cdna:genscan chromosome:Sscrofa10.2:2:67083944:670983…
15341751	TTC9C	-1.70824	1.70824	-10.6197	6.51136e-08	1.01037e-05	NA	NA	XM_005660785	NA	15341751	15341751	g335281687	+	1	2862	22	---	XM_005660785 // RefSeq // PREDICTED: Sus scrofa tetratricopeptide repeat domain 9C (TTC9C), transcript variant X3, mRNA. // g335281687 // 91 // 91 // 20 // 22 // 1 /// XM_005660786 // RefSeq // PREDICTED: Sus scrofa tetratricopeptide repeat domain 9C (TTC9C), transcript variant X2, mRNA. // g335281687 // 91 // 91 // 20 // 22 // 1 /// XM_005660787 // RefSeq // PREDICTED: Sus scrofa tetratricopepti…
15348233	FYB	-1.70873	1.70873	-7.44104	4.01617e-06	0.000132661	NA	NA	XM_003133908	protein_coding]	15348233	15348233	g335303840	+	1	1383	28	---	XM_003133908 // RefSeq // PREDICTED: Sus scrofa FYN binding protein (FYB), transcript variant X2, mRNA. // g335303840 // 82 // 82 // 23 // 28 // 1 /// XM_005672430 // RefSeq // PREDICTED: Sus scrofa FYN binding protein (FYB), transcript variant X1, mRNA. // g335303840 // 82 // 82 // 23 // 28 // 1 /// ENSSSCT00000018355 // ENSEMBL // FYN binding protein [gene_biotype:protein_coding transcript_biot…
15195468	IGF1R	-1.71048	1.71048	-7.03142	7.43075e-06	0.000201566	397350	insulin-like growth factor 1 receptor	NM_214172	protein_coding]	15195468	15195468	chr1	-	145050345	145349833	36	NM_214172 // IGF1R // insulin-like growth factor 1 receptor // 1|1q17-q21 // 397350	NM_214172 // RefSeq // Sus scrofa insulin-like growth factor 1 receptor (IGF1R), mRNA. // chr1 // 100 // 94 // 34 // 34 // 0 /// XM_005658792 // RefSeq // PREDICTED: Sus scrofa insulin-like growth factor 1 receptor (LOC100623509), partial mRNA. // chr1 // 100 // 14 // 5 // 5 // 0 /// XM_013986821 // RefSeq // PREDICTED: Sus scrofa insulin-like growth factor 1 receptor (LOC100622436), partial mRNA…
15311754	PSME2	-1.71349	1.71349	-9.43775	2.66732e-07	2.31515e-05	397522	proteasome activator subunit 2	NM_214279	protein_coding]	15311754	15311754	chr7	+	81495365	81498701	28	NM_214279 // PSME2 // proteasome activator subunit 2 // 7|7q12-q23 // 397522	NM_214279 // RefSeq // Sus scrofa proteasome activator subunit 2 (PSME2), mRNA. // chr7 // 96 // 96 // 26 // 27 // 0 /// XM_013978159 // RefSeq // PREDICTED: Sus scrofa proteasome activator subunit 2 (PSME2), transcript variant X1, mRNA. // chr7 // 100 // 89 // 25 // 25 // 0 /// ENSSSCT00000002242 // ENSEMBL // proteasome activator complex subunit 2 [gene_biotype:protein_coding transcript_biotype…
15250695	COPG2	-1.71583	1.71583	-7.09431	6.75143e-06	0.000187848	NA	NA	NM_001246238	protein_coding]	15250695	15250695	chr18	+	16348107	16496948	26	---	NM_001246238 // RefSeq // Sus scrofa coatomer protein complex, subunit gamma 2 (COPG2), mRNA. // chr18 // 35 // 35 // 9 // 26 // 1 /// XM_013985617 // RefSeq // PREDICTED: Sus scrofa coatomer protein complex, subunit gamma 2 (COPG2), transcript variant X1, mRNA. // chr18 // 31 // 31 // 8 // 26 // 1 /// ENSSSCT00000018023 // ENSEMBL // Sus scrofa coatomer protein complex, subunit gamma 2 (COPG2), …
15227825	CCNJ	-1.72335	1.72335	-8.80213	6.02551e-07	3.89076e-05	100154790	cyclin J	XM_001928033	protein_coding]	15227825	15227825	chr14	+	112578014	112596356	28	XM_001928033 // CCNJ // cyclin J // 14|14 // 100154790	XM_001928033 // RefSeq // PREDICTED: Sus scrofa cyclin J (CCNJ), transcript variant X5, mRNA. // chr14 // 100 // 100 // 28 // 28 // 0 /// XM_005671361 // RefSeq // PREDICTED: Sus scrofa cyclin J (CCNJ), transcript variant X6, mRNA. // chr14 // 100 // 82 // 23 // 23 // 0 /// XM_013983642 // RefSeq // PREDICTED: Sus scrofa cyclin J (CCNJ), transcript variant X1, mRNA. // chr14 // 100 // 82 // 23 //…
15316969	LINGO1	-1.72419	1.72419	-9.15869	3.79496e-07	2.95169e-05	100155465	leucine rich repeat and Ig domain containing 1	XM_001929187	protein_coding]	15316969	15316969	chr7	-	62892021	62893865	17	XM_001929187 // LINGO1 // leucine rich repeat and Ig domain containing 1 // 7|7 // 100155465	XM_001929187 // RefSeq // PREDICTED: Sus scrofa leucine rich repeat and Ig domain containing 1 (LINGO1), transcript variant X1, mRNA. // chr7 // 100 // 100 // 17 // 17 // 0 /// XM_005666134 // RefSeq // PREDICTED: Sus scrofa leucine rich repeat and Ig domain containing 1 (LINGO1), transcript variant X2, mRNA. // chr7 // 100 // 100 // 17 // 17 // 0 /// XM_005666135 // RefSeq // PREDICTED: Sus scro…
15339109	RPL27	-1.72492	1.72492	-7.46133	3.89783e-06	0.000130122	NA	NA	NM_001097479	protein_coding]	15339109	15339109	g148226948	+	1	511	25	---	NM_001097479 // RefSeq // Sus scrofa ribosomal protein L27 (RPL27), mRNA. // g148226948 // 100 // 100 // 25 // 25 // 1 /// ENSSSCT00000026116 // ENSEMBL // Sus scrofa ribosomal protein L27 (RPL27), mRNA. [gene_biotype:protein_coding transcript_biotype:protein_coding] // g148226948 // 84 // 84 // 21 // 25 // 1 /// DQ629167 // GenBank // Sus scrofa RPL27 (RPL27) mRNA, complete cds. // g148226948 //…
15188552	MRPL46	-1.72564	1.72564	-10.0968	1.19581e-07	1.46157e-05	100523040	mitochondrial ribosomal protein L46	XM_003121860	protein_coding]	15188552	15188552	chr1	+	200440413	200449719	26	XM_003121860 // MRPL46 // mitochondrial ribosomal protein L46 // --- // 100523040	XM_003121860 // RefSeq // PREDICTED: Sus scrofa mitochondrial ribosomal protein L46 (MRPL46), mRNA. // chr1 // 100 // 100 // 26 // 26 // 0 /// ENSSSCT00000005627 // ENSEMBL // mitochondrial ribosomal protein L46 [gene_biotype:protein_coding transcript_biotype:protein_coding] // chr1 // 100 // 100 // 26 // 26 // 0 /// GENSCAN00000046665 // ENSEMBL // cdna:genscan chromosome:Sscrofa10.2:1:212756903…
15218308	15218308	-1.72634	1.72634	-7.58581	3.24786e-06	0.000114927	NA	NA	---	NA	15218308	15218308	---	---	---	---	4	---	---
15329975	SESN3	-1.72798	1.72798	-8.31872	1.15299e-06	5.85191e-05	100526065	sestrin 3	ENSSSCT00000016327	protein_coding]	15329975	15329975	chr9	-	27644175	27668504	25	ENSSSCT00000016327 // SESN3 // sestrin 3 // --- // 100526065	ENSSSCT00000016327 // ENSEMBL // sestrin 3 [gene_biotype:protein_coding transcript_biotype:protein_coding] // chr9 // 100 // 84 // 21 // 21 // 0 /// XM_003129758 // RefSeq // PREDICTED: Sus scrofa sestrin 3 (SESN3), mRNA. // chr9 // 88 // 88 // 22 // 25 // 1 /// GENSCAN00000000180 // ENSEMBL // cdna:genscan chromosome:Sscrofa10.2:9:31047887:31072518:1 transcript_biotype:protein_coding // chr9 // …
15336289	CASK	-1.72856	1.72856	-8.61736	7.69805e-07	4.46524e-05	100152881	calcium/calmodulin-dependent serine protein kinase (MAGUK family)	XM_003135036	protein_coding]	15336289	15336289	chrX	-	36799905	37083358	43	XM_003135036 // CASK // calcium/calmodulin-dependent serine protein kinase (MAGUK family) // X|X // 100152881	XM_003135036 // RefSeq // PREDICTED: Sus scrofa calcium/calmodulin-dependent serine protein kinase (MAGUK family) (CASK), transcript variant X5, mRNA. // chrX // 95 // 100 // 41 // 43 // 0 /// XM_003360270 // RefSeq // PREDICTED: Sus scrofa calcium/calmodulin-dependent serine protein kinase (MAGUK family) (CASK), transcript variant X10, mRNA. // chrX // 95 // 95 // 39 // 41 // 0 /// XM_003360271 …
15276054	TGFA	-1.7305	1.7305	-10.1421	1.13338e-07	1.41412e-05	397484	transforming growth factor, alpha	ENSSSCT00000009118	protein_coding]	15276054	15276054	chr3	-	66147076	66157853	28	ENSSSCT00000009118 // TGFA // transforming growth factor, alpha // --- // 397484	ENSSSCT00000009118 // ENSEMBL // Sus scrofa transforming growth factor, alpha (TGFA), mRNA. [gene_biotype:protein_coding transcript_biotype:protein_coding] // chr3 // 100 // 100 // 28 // 28 // 0 /// GENSCAN00000019561 // ENSEMBL // cdna:genscan chromosome:Sscrofa10.2:3:75427153:75438977:-1 transcript_biotype:protein_coding // chr3 // 100 // 75 // 21 // 21 // 0 /// NM_214251 // RefSeq // Sus scrof…
15290462	LTA4H	-1.73215	1.73215	-11.4854	2.50445e-08	6.08087e-06	100154219	leukotriene A4 hydrolase	NM_001185132	protein_coding]	15290462	15290462	chr5	+	82399614	82538300	30	NM_001185132 // LTA4H // leukotriene A4 hydrolase // 5|5 // 100154219	NM_001185132 // RefSeq // Sus scrofa leukotriene A4 hydrolase (LTA4H), mRNA. // chr5 // 96 // 93 // 27 // 28 // 0 /// XM_005664232 // RefSeq // PREDICTED: Sus scrofa leukotriene A4 hydrolase (LTA4H), transcript variant X1, mRNA. // chr5 // 100 // 100 // 30 // 30 // 0 /// XM_005664233 // RefSeq // PREDICTED: Sus scrofa leukotriene A4 hydrolase (LTA4H), transcript variant X2, mRNA. // chr5 // 100 /…
15196592	WDHD1	-1.73481	1.73481	-8.41479	1.01136e-06	5.36022e-05	100152808	WD repeat and HMG-box DNA binding protein 1	XM_005659983	protein_coding]	15196592	15196592	chr1	-	192872559	192933560	43	XM_005659983 // WDHD1 // WD repeat and HMG-box DNA binding protein 1 // 1|1 // 100152808	XM_005659983 // RefSeq // PREDICTED: Sus scrofa WD repeat and HMG-box DNA binding protein 1 (WDHD1), mRNA. // chr1 // 100 // 98 // 42 // 42 // 0 /// ENSSSCT00000005569 // ENSEMBL // WD repeat and HMG-box DNA binding protein 1 [gene_biotype:protein_coding transcript_biotype:protein_coding] // chr1 // 100 // 98 // 42 // 42 // 0 /// ENSSSCT00000027382 // ENSEMBL // WD repeat and HMG-box DNA binding …
15212145	MBTD1	-1.73581	1.73581	-8.1704	1.41452e-06	6.75023e-05	100518511	mbt domain containing 1	XM_013981074	protein_coding]	15212145	15212145	chr12	-	25122665	25144151	24	XM_013981074 // MBTD1 // mbt domain containing 1 // --- // 100518511	XM_013981074 // RefSeq // PREDICTED: Sus scrofa mbt domain containing 1 (MBTD1), transcript variant X17, mRNA. // chr12 // 100 // 100 // 24 // 24 // 0 /// XM_013981075 // RefSeq // PREDICTED: Sus scrofa mbt domain containing 1 (MBTD1), transcript variant X18, mRNA. // chr12 // 100 // 100 // 24 // 24 // 0 /// XM_013981077 // RefSeq // PREDICTED: Sus scrofa mbt domain containing 1 (MBTD1), transcri…
15286440	15286440	-1.73583	1.73583	-7.14352	6.26569e-06	0.000179332	NA	NA	ENSSSCT00000007473	protein_coding	15286440	15286440	chr4	-	114998116	115031869	24	---	ENSSSCT00000007473 // ENSEMBL // ensembl:novel chromosome:Sscrofa10.2:4:120751436:120784586:-1 gene:ENSSSCG00000006822 gene_biotype:protein_coding transcript_biotype:protein_coding // chr4 // 100 // 67 // 16 // 16 // 0 /// GENSCAN00000025777 // ENSEMBL // cdna:genscan chromosome:Sscrofa10.2:4:120751433:120807225:-1 transcript_biotype:protein_coding // chr4 // 100 // 67 // 16 // 16 // 0 /// XM_013…
15278069	TBC1D31	-1.73606	1.73606	-8.02794	1.72557e-06	7.79527e-05	NA	NA	ENSSSCT00000031563	protein_coding]	15278069	15278069	chr4	+	15797614	15835076	27	---	ENSSSCT00000031563 // ENSEMBL // Uncharacterized protein [gene_biotype:protein_coding transcript_biotype:protein_coding] // chr4 // 100 // 15 // 4 // 4 // 0 /// XM_013996507 // RefSeq // PREDICTED: Sus scrofa TBC1 domain family, member 31 (TBC1D31), partial mRNA. // chr4 // 85 // 85 // 23 // 27 // 1 /// ENSSSCT00000006570 // ENSEMBL // Uncharacterized protein [gene_biotype:protein_coding transcri…
15335229	MIR505	-1.73641	1.73641	-8.44326	9.73036e-07	5.25001e-05	100498753	microRNA mir-505	NR_038578	miRNA]	15335229	15335229	chrX	+	112590818	112590884	25	NR_038578 // MIR505 // microRNA mir-505 // --- // 100498753	NR_038578 // RefSeq // Sus scrofa microRNA mir-505 (MIR505), microRNA. // chrX // 100 // 100 // 25 // 25 // 0 /// ENSSSCT00000020758 // ENSEMBL // ssc-mir-505 [gene_biotype:miRNA transcript_biotype:miRNA] // chrX // 100 // 100 // 25 // 25 // 0 /// ssc-mir-505 // miRBase Micro RNA Database // MI0013171 Sus scrofa miR-505 stem-loop // chrX // 100 // 100 // 25 // 25 // 0
15246944	15246944	-1.73876	1.73876	-7.34902	4.60288e-06	0.00014547	NA	NA	---	NA	15246944	15246944	chr17	+	42129673	42140725	25	---	---
15346319	TMEM106A	-1.73987	1.73987	-7.16779	6.03983e-06	0.000174736	NA	NA	NM_001244554	protein_coding]	15346319	15346319	g335297598	+	1	2432	30	---	NM_001244554 // RefSeq // Sus scrofa transmembrane protein 106A (TMEM106A), mRNA. // g335297598 // 83 // 83 // 25 // 30 // 1 /// XM_005656948 // RefSeq // PREDICTED: Sus scrofa transmembrane protein 106A (TMEM106A), transcript variant X1, mRNA. // g335297598 // 83 // 83 // 25 // 30 // 1 /// ENSSSCT00000023596 // ENSEMBL // transmembrane protein 106A [gene_biotype:protein_coding transcript_biotype…
15341477	RFX3	-1.74007	1.74007	-6.91184	8.92979e-06	0.000228794	NA	NA	XM_003353529	protein_coding]	15341477	15341477	g335280473	+	1	927	18	---	XM_003353529 // RefSeq // PREDICTED: Sus scrofa transcription factor RFX3-like (LOC100624765), transcript variant X1, mRNA. // g335280473 // 100 // 100 // 18 // 18 // 1 /// XM_005654493 // RefSeq // PREDICTED: Sus scrofa transcription factor RFX3-like (LOC100624765), transcript variant X2, mRNA. // g335280473 // 78 // 78 // 14 // 18 // 1 /// XM_005654494 // RefSeq // PREDICTED: Sus scrofa transcr…
15205559	IPO5	-1.74082	1.74082	-12.6719	7.41799e-09	2.96245e-06	NA	NA	NM_001244301	protein_coding]	15205559	15205559	chr11	-	68058976	68064725	25	---	NM_001244301 // RefSeq // Sus scrofa importin 5 (IPO5), mRNA. // chr11 // 76 // 76 // 19 // 25 // 1 /// ENSSSCT00000010426 // ENSEMBL // Sus scrofa importin 5 (IPO5), mRNA. [gene_biotype:protein_coding transcript_biotype:protein_coding] // chr11 // 100 // 100 // 25 // 25 // 1 /// GENSCAN00000002075 // ENSEMBL // cdna:genscan chromosome:Sscrofa10.2:11:74116905:74313168:1 transcript_biotype:protein…
15288101	15288101	-1.74352	1.74352	-10.0665	1.23968e-07	1.5075e-05	NA	NA	---	NA	15288101	15288101	---	---	---	---	2	---	---
15345767	15345767	-1.7437	1.7437	-9.73251	1.85355e-07	1.94753e-05	NA	NA	XM_005667860	protein_coding]	15345767	15345767	g335295939	+	1	1096	31	---	XM_005667860 // RefSeq // PREDICTED: Sus scrofa denticleless E3 ubiquitin protein ligase homolog (Drosophila) (DTL), transcript variant X2, mRNA. // g335295939 // 81 // 81 // 25 // 31 // 1 /// XM_005667862 // RefSeq // PREDICTED: Sus scrofa denticleless E3 ubiquitin protein ligase homolog (Drosophila) (DTL), transcript variant X3, mRNA. // g335295939 // 100 // 100 // 31 // 31 // 1 /// XM_01397997…
15287561	15287561	-1.74652	1.74652	-10.524	7.26444e-08	1.08541e-05	NA	NA	---	NA	15287561	15287561	---	---	---	---	2	---	---
15315062	PBX2	-1.74655	1.74655	-8.93475	5.06555e-07	3.50723e-05	100144541	pre-B-cell leukemia homeobox 2	NM_001123157	protein_coding]	15315062	15315062	chr7	-	28060959	28066345	22	NM_001123157 // PBX2 // pre-B-cell leukemia homeobox 2 // 7|7 // 100144541	NM_001123157 // RefSeq // Sus scrofa pre-B-cell leukemia homeobox 2 (PBX2), mRNA. // chr7 // 100 // 100 // 22 // 22 // 0 /// ENSSSCT00000001590 // ENSEMBL // Sus scrofa pre-B-cell leukemia homeobox 2 (PBX2), mRNA. [gene_biotype:protein_coding transcript_biotype:protein_coding] // chr7 // 94 // 73 // 15 // 16 // 0 /// ENSSSCT00000035403 // ENSEMBL // Sus scrofa pre-B-cell leukemia homeobox 2 (PBX2…
15310156	15310156	-1.74726	1.74726	-11.3695	2.83644e-08	6.41036e-06	NA	NA	---	NA	15310156	15310156	---	---	---	---	3	---	---
15328599	COBL	-1.74755	1.74755	-10.332	9.06946e-08	1.23448e-05	100516568	cordon-bleu WH2 repeat protein	XM_005667899	protein_coding]	15328599	15328599	chr9	+	128893086	128898250	24	XM_005667899 // COBL // cordon-bleu WH2 repeat protein // --- // 100516568	XM_005667899 // RefSeq // PREDICTED: Sus scrofa cordon-bleu WH2 repeat protein (COBL), mRNA. // chr9 // 100 // 100 // 24 // 24 // 0 /// ENSSSCT00000017028 // ENSEMBL // Uncharacterized protein [gene_biotype:protein_coding transcript_biotype:protein_coding] // chr9 // 100 // 100 // 24 // 24 // 0 /// GENSCAN00000010707 // ENSEMBL // cdna:genscan chromosome:Sscrofa10.2:9:150657941:150668153:-1 trans…
15305712	PABPC4	-1.75002	1.75002	-7.72587	2.65132e-06	0.000102519	100515840	poly(A) binding protein, cytoplasmic 4 (inducible form)	XM_003127813	protein_coding]	15305712	15305712	chr6	-	65403862	65420062	19	XM_003127813 // PABPC4 // poly(A) binding protein, cytoplasmic 4 (inducible form) // --- // 100515840	XM_003127813 // RefSeq // PREDICTED: Sus scrofa poly(A) binding protein, cytoplasmic 4 (inducible form) (PABPC4), transcript variant X6, mRNA. // chr6 // 100 // 95 // 18 // 18 // 0 /// XM_003482030 // RefSeq // PREDICTED: Sus scrofa poly(A) binding protein, cytoplasmic 4 (inducible form) (PABPC4), transcript variant X1, mRNA. // chr6 // 100 // 100 // 19 // 19 // 0 /// XM_005665249 // RefSeq // PR…
15217606	EIF4A2	-1.75094	1.75094	-8.50536	8.94678e-07	4.94986e-05	100101928	eukaryotic translation initiation factor 4A2	NM_001100195	protein_coding]	15217606	15217606	chr13	+	94180998	94187232	25	NM_001100195 // EIF4A2 // eukaryotic translation initiation factor 4A2 // --- // 100101928	NM_001100195 // RefSeq // Sus scrofa eukaryotic translation initiation factor 4A2 (EIF4A2), mRNA. // chr13 // 88 // 100 // 22 // 25 // 0 /// XR_001303170 // RefSeq // PREDICTED: Sus scrofa eukaryotic translation initiation factor 4A2 (EIF4A2), transcript variant X2, misc_RNA. // chr13 // 100 // 100 // 25 // 25 // 0 /// XR_297056 // RefSeq // PREDICTED: Sus scrofa eukaryotic translation initiation…
15340651	TRPV2	-1.75408	1.75408	-9.69034	1.95161e-07	1.98105e-05	NA	NA	XR_001299398	NA	15340651	15340651	g311268476	+	1	908	25	---	XR_001299398 // RefSeq // PREDICTED: Sus scrofa transient receptor potential cation channel, subfamily V, member 2 (TRPV2), transcript variant X2, misc_RNA. // g311268476 // 84 // 84 // 21 // 25 // 1
15332117	VAMP4	-1.755	1.755	-7.644	2.98439e-06	0.000109935	100512732	vesicle-associated membrane protein 4	NM_001244707	protein_coding]	15332117	15332117	chr9	-	107133023	107165701	24	NM_001244707 // VAMP4 // vesicle-associated membrane protein 4 // --- // 100512732	NM_001244707 // RefSeq // Sus scrofa vesicle-associated membrane protein 4 (VAMP4), mRNA. // chr9 // 100 // 100 // 24 // 24 // 0 /// XM_005653719 // RefSeq // PREDICTED: Sus scrofa vesicle-associated membrane protein 4 (VAMP4), transcript variant X2, mRNA. // chr9 // 100 // 83 // 20 // 20 // 0 /// XM_013977625 // RefSeq // PREDICTED: Sus scrofa vesicle-associated membrane protein 4 (VAMP4), trans…
15318219	ATP6V1D	-1.75657	1.75657	-10.6064	6.61033e-08	1.01511e-05	100156681	ATPase, H+ transporting, lysosomal 34kDa, V1 subunit D	XM_001928314	protein_coding	15318219	15318219	chr7	-	99474673	99493431	24	XM_001928314 // ATP6V1D // ATPase, H+ transporting, lysosomal 34kDa, V1 subunit D // 7|7 // 100156681	XM_001928314 // RefSeq // PREDICTED: Sus scrofa ATPase, H+ transporting, lysosomal 34kDa, V1 subunit D (ATP6V1D), mRNA. // chr7 // 100 // 100 // 24 // 24 // 0 /// GENSCAN00000040442 // ENSEMBL // cdna:genscan chromosome:Sscrofa10.2:7:97376293:97389186:-1 transcript_biotype:protein_coding // chr7 // 95 // 79 // 18 // 19 // 0 /// ENSSSCT00000002549 // ENSEMBL // ATPase, H+ transporting, lysosomal 3…
15219871	IMPDH2	-1.75973	1.75973	-8.76308	6.34372e-07	4.00976e-05	100525485	IMP (inosine 5-monophosphate) dehydrogenase 2	XM_003132201	protein_coding]	15219871	15219871	chr13	-	26608686	26613587	23	XM_003132201 // IMPDH2 // IMP (inosine 5-monophosphate) dehydrogenase 2 // --- // 100525485	XM_003132201 // RefSeq // PREDICTED: Sus scrofa IMP (inosine 5-monophosphate) dehydrogenase 2 (IMPDH2), transcript variant X2, mRNA. // chr13 // 100 // 100 // 23 // 23 // 0 /// XM_005669533 // RefSeq // PREDICTED: Sus scrofa IMP (inosine 5-monophosphate) dehydrogenase 2 (IMPDH2), transcript variant X1, mRNA. // chr13 // 100 // 100 // 23 // 23 // 0 /// ENSSSCT00000012450 // ENSEMBL // IMP (inosine…
15350753	SERHL2	-1.76169	1.76169	-7.16703	6.04675e-06	0.000174736	NA	NA	XM_003362104	protein_coding	15350753	15350753	g335310693	+	1	202	26	---	XM_003362104 // RefSeq // PREDICTED: Sus scrofa serine hydrolase-like protein 2 (LOC100624307), mRNA. // g335310693 // 100 // 100 // 26 // 26 // 1 /// XM_013992187 // RefSeq // PREDICTED: Sus scrofa serine hydrolase-like 2 (SERHL2), mRNA. // g335310693 // 92 // 92 // 24 // 26 // 1 /// GENSCAN00000041500 // ENSEMBL // cdna:genscan scaffold:Sscrofa10.2:GL896353.1:302:1930:-1 transcript_biotype:prot…
15280201	PAQR6	-1.76581	1.76581	-7.25577	5.29071e-06	0.000159829	100157531	progestin and adipoQ receptor family member VI	NM_001243668	protein_coding]	15280201	15280201	chr4	+	97707015	97710720	26	NM_001243668 // PAQR6 // progestin and adipoQ receptor family member VI // 4|4 // 100157531	NM_001243668 // RefSeq // Sus scrofa progestin and adipoQ receptor family member VI (PAQR6), mRNA. // chr4 // 100 // 85 // 22 // 22 // 0 /// XM_005663288 // RefSeq // PREDICTED: Sus scrofa progestin and adipoQ receptor family member VI (PAQR6), transcript variant X6, mRNA. // chr4 // 100 // 85 // 22 // 22 // 0 /// XM_005663289 // RefSeq // PREDICTED: Sus scrofa progestin and adipoQ receptor famil…
15330503	FXYD6	-1.76611	1.76611	-7.68162	2.82614e-06	0.000106379	102158732	FXYD domain containing ion transport regulator 6	XM_005656632	protein_coding]	15330503	15330503	chr9	-	44013060	44172826	23	XM_005656632 // FXYD6 // FXYD domain containing ion transport regulator 6 // --- // 102158732	XM_005656632 // RefSeq // PREDICTED: Sus scrofa FXYD domain containing ion transport regulator 6 (FXYD6), transcript variant X4, mRNA. // chr9 // 100 // 83 // 19 // 19 // 0 /// XM_005656633 // RefSeq // PREDICTED: Sus scrofa FXYD domain containing ion transport regulator 6 (FXYD6), transcript variant X1, mRNA. // chr9 // 100 // 70 // 16 // 16 // 0 /// XM_005656634 // RefSeq // PREDICTED: Sus scro…
15307779	RNF144B	-1.76857	1.76857	-7.07633	6.93871e-06	0.000191723	100155665	ring finger protein 144B	XM_001928021	protein_coding]	15307779	15307779	chr7	+	14675141	14750767	30	XM_001928021 // RNF144B // ring finger protein 144B // 7|7 // 100155665	XM_001928021 // RefSeq // PREDICTED: Sus scrofa ring finger protein 144B (RNF144B), transcript variant X2, mRNA. // chr7 // 100 // 100 // 30 // 30 // 0 /// XM_005665608 // RefSeq // PREDICTED: Sus scrofa ring finger protein 144B (RNF144B), transcript variant X1, mRNA. // chr7 // 100 // 87 // 26 // 26 // 0 /// XM_005665610 // RefSeq // PREDICTED: Sus scrofa ring finger protein 144B (RNF144B), tran…
15270249	ST6GAL2	-1.77192	1.77192	-8.59167	7.96713e-07	4.5499e-05	100512775	ST6 beta-galactosamide alpha-2,6-sialyltranferase 2	XM_003124855	protein_coding]	15270249	15270249	chr3	+	43855839	43885293	24	XM_003124855 // ST6GAL2 // ST6 beta-galactosamide alpha-2,6-sialyltranferase 2 // --- // 100512775	XM_003124855 // RefSeq // PREDICTED: Sus scrofa ST6 beta-galactosamide alpha-2,6-sialyltranferase 2 (ST6GAL2), transcript variant X2, mRNA. // chr3 // 100 // 100 // 24 // 24 // 0 /// XM_013995897 // RefSeq // PREDICTED: Sus scrofa ST6 beta-galactosamide alpha-2,6-sialyltranferase 2 (ST6GAL2), transcript variant X3, mRNA. // chr3 // 100 // 100 // 24 // 24 // 0 /// ENSSSCT00000008918 // ENSEMBL // …
15244846	15244846	-1.77254	1.77254	-7.36271	4.51016e-06	0.000143487	NA	NA	---	NA	15244846	15244846	---	---	---	---	3	---	---
15341479	15341479	-1.77271	1.77271	-7.25258	5.31604e-06	0.00016019	NA	NA	XM_013993601	protein_coding]	15341479	15341479	g335280492	+	1	1677	25	---	XM_013993601 // RefSeq // PREDICTED: Sus scrofa KN motif and ankyrin repeat domain-containing protein 1 (LOC100626649), partial mRNA. // g335280492 // 88 // 88 // 22 // 25 // 1 /// ENSSSCT00000005769 // ENSEMBL // Uncharacterized protein [gene_biotype:protein_coding transcript_biotype:protein_coding] // g335280492 // 88 // 88 // 22 // 25 // 1 /// GENSCAN00000016842 // ENSEMBL // cdna:genscan chro…
15254754	FNBP4	-1.7752	1.7752	-7.71188	2.70534e-06	0.000103385	100526033	formin binding protein 4	XM_005660911	protein_coding]	15254754	15254754	chr2	+	12944422	12944562	21	XM_005660911 // FNBP4 // formin binding protein 4 // --- // 100526033	XM_005660911 // RefSeq // PREDICTED: Sus scrofa formin binding protein 4 (FNBP4), partial mRNA. // chr2 // 90 // 100 // 19 // 21 // 0 /// ENSSSCT00000029478 // ENSEMBL // Uncharacterized protein [gene_biotype:protein_coding transcript_biotype:protein_coding] // chr2 // 90 // 100 // 19 // 21 // 0 /// GENSCAN00000004472 // ENSEMBL // cdna:genscan chromosome:Sscrofa10.2:2:16007487:16148445:1 transcr…
15347049	PLCH1	-1.77536	1.77536	-8.07246	1.62121e-06	7.41177e-05	NA	NA	XM_005669938	protein_coding]	15347049	15347049	g335299796	+	1	5309	25	---	XM_005669938 // RefSeq // PREDICTED: Sus scrofa phospholipase C, eta 1 (PLCH1), transcript variant X8, mRNA. // g335299796 // 100 // 100 // 25 // 25 // 1 /// XM_013982145 // RefSeq // PREDICTED: Sus scrofa phospholipase C, eta 1 (PLCH1), transcript variant X1, mRNA. // g335299796 // 100 // 100 // 25 // 25 // 1 /// XM_013982146 // RefSeq // PREDICTED: Sus scrofa phospholipase C, eta 1 (PLCH1), tra…
15349215	AMT	-1.77732	1.77732	-9.93148	1.45669e-07	1.66483e-05	NA	NA	NM_001244426	protein_coding]	15349215	15349215	g335307256	+	1	1254	27	---	NM_001244426 // RefSeq // Sus scrofa aminomethyltransferase (AMT), mRNA. // g335307256 // 100 // 100 // 27 // 27 // 1 /// ENSSSCT00000031431 // ENSEMBL // aminomethyltransferase [gene_biotype:protein_coding transcript_biotype:protein_coding] // g335307256 // 100 // 100 // 27 // 27 // 1 /// AF239168 // GenBank // Sus scrofa similar to glycine cleavage system T-protein mRNA sequence. // g335307256 …
15287560	15287560	-1.77737	1.77737	-7.06713	7.0366e-06	0.000193535	NA	NA	---	NA	15287560	15287560	---	---	---	---	2	---	---
15188202	GPR137C	-1.78104	1.78104	-8.39534	1.03846e-06	5.4796e-05	NA	NA	ENSSSCT00000005551	protein_coding]	15188202	15188202	chr1	+	190567797	190569807	27	---	ENSSSCT00000005551 // ENSEMBL // Uncharacterized protein [gene_biotype:protein_coding transcript_biotype:protein_coding] // chr1 // 100 // 100 // 27 // 27 // 0 /// GENSCAN00000021416 // ENSEMBL // cdna:genscan chromosome:Sscrofa10.2:1:202391079:202466018:1 transcript_biotype:protein_coding // chr1 // 100 // 78 // 21 // 21 // 0 /// XM_005659957 // RefSeq // PREDICTED: Sus scrofa G protein-coupled …
15320508	GUCY1A3	-1.78181	1.78181	-7.15464	6.16114e-06	0.000176974	553100	guanylate cyclase 1, soluble, alpha 3	NM_001018033	protein_coding]	15320508	15320508	chr8	+	38559282	38628048	25	NM_001018033 // GUCY1A3 // guanylate cyclase 1, soluble, alpha 3 // --- // 553100	NM_001018033 // RefSeq // Sus scrofa guanylate cyclase 1, soluble, alpha 3 (GUCY1A3), mRNA. // chr8 // 100 // 68 // 17 // 17 // 0 /// ENSSSCT00000009706 // ENSEMBL // guanylate cyclase soluble subunit alpha-3 [gene_biotype:protein_coding transcript_biotype:protein_coding] // chr8 // 100 // 56 // 14 // 14 // 0 /// DQ008577 // GenBank // Sus scrofa soluble guanylate cyclase 1 alpha 3 (Gucy1a3) mRNA…
15278275	EIF3E	-1.78462	1.78462	-9.53038	2.37686e-07	2.16502e-05	NA	NA	ENSSSCT00000036088	protein_coding]	15278275	15278275	chr4	+	29305063	29347624	24	---	ENSSSCT00000036088 // ENSEMBL // Uncharacterized protein [gene_biotype:protein_coding transcript_biotype:protein_coding] // chr4 // 100 // 79 // 19 // 19 // 0 /// XM_013996552 // RefSeq // PREDICTED: Sus scrofa eukaryotic translation initiation factor 3, subunit E (EIF3E), mRNA. // chr4 // 100 // 100 // 24 // 24 // 1 /// ENSSSCT00000006622 // ENSEMBL // Uncharacterized protein [gene_biotype:prote…
15318469	ALDH6A1	-1.7863	1.7863	-7.86501	2.17245e-06	8.95753e-05	100153301	aldehyde dehydrogenase 6 family, member A1	XM_005656399	protein_coding]	15318469	15318469	chr7	-	105377851	105396190	32	XM_005656399 // ALDH6A1 // aldehyde dehydrogenase 6 family, member A1 // 7|7 // 100153301	XM_005656399 // RefSeq // PREDICTED: Sus scrofa aldehyde dehydrogenase 6 family, member A1 (ALDH6A1), transcript variant X1, mRNA. // chr7 // 100 // 100 // 32 // 32 // 0 /// XM_013989156 // RefSeq // PREDICTED: Sus scrofa aldehyde dehydrogenase 6 family, member A1 (ALDH6A1), transcript variant X2, mRNA. // chr7 // 100 // 91 // 29 // 29 // 0 /// ENSSSCT00000002621 // ENSEMBL // aldehyde dehydrogen…
15233262	RASSF4	-1.79076	1.79076	-7.59109	3.22297e-06	0.000114895	100152580	Ras association (RalGDS/AF-6) domain family member 4	NM_001243337	protein_coding]	15233262	15233262	chr14	-	95388222	95398918	27	NM_001243337 // RASSF4 // Ras association (RalGDS/AF-6) domain family member 4 // 14|14 // 100152580	NM_001243337 // RefSeq // Sus scrofa Ras association (RalGDS/AF-6) domain family member 4 (RASSF4), mRNA. // chr14 // 100 // 100 // 27 // 27 // 0 /// XM_003483521 // RefSeq // PREDICTED: Sus scrofa ras association domain-containing protein 4 (LOC100739118), transcript variant X7, mRNA. // chr14 // 100 // 100 // 27 // 27 // 0 /// XM_005671233 // RefSeq // PREDICTED: Sus scrofa ras association doma…
15339059	HNRNPA1	-1.79247	1.79247	-10.4538	7.87531e-08	1.1434e-05	NA	NA	NM_001077218	protein_coding]	15339059	15339059	g116175258	+	1	963	11	---	NM_001077218 // RefSeq // Sus scrofa heterogeneous nuclear ribonucleoprotein A1 (HNRNPA1), mRNA. // g116175258 // 100 // 100 // 11 // 11 // 1 /// XM_005663854 // RefSeq // PREDICTED: Sus scrofa heterogeneous nuclear ribonucleoprotein A1 (HNRNPA1), transcript variant X1, mRNA. // g116175258 // 100 // 100 // 11 // 11 // 1 /// XM_005663855 // RefSeq // PREDICTED: Sus scrofa heterogeneous nuclear rib…
15208006	15208006	-1.79301	1.79301	-7.21474	5.62706e-06	0.000166587	NA	NA	---	NA	15208006	15208006	---	---	---	---	2	---	---
15220570	ADAMTS9	-1.79312	1.79312	-9.1439	3.86745e-07	2.9835e-05	100520218	ADAM metallopeptidase with thrombospondin type 1 motif, 9	XM_013981856	protein_coding]	15220570	15220570	chr13	-	38738725	38882544	30	XM_013981856 // ADAMTS9 // ADAM metallopeptidase with thrombospondin type 1 motif, 9 // --- // 100520218	XM_013981856 // RefSeq // PREDICTED: Sus scrofa ADAM metallopeptidase with thrombospondin type 1 motif, 9 (ADAMTS9), transcript variant X6, mRNA. // chr13 // 100 // 90 // 27 // 27 // 0 /// XM_003132298 // RefSeq // PREDICTED: Sus scrofa ADAM metallopeptidase with thrombospondin type 1 motif, 9 (ADAMTS9), transcript variant X2, mRNA. // chr13 // 97 // 97 // 29 // 30 // 1 /// XM_013981851 // RefSeq…
15330164	AASDHPPT	-1.79424	1.79424	-7.52591	3.54497e-06	0.000122016	NA	NA	XM_003129822	protein_coding]	15330164	15330164	chr9	-	35338209	35480815	27	---	XM_003129822 // RefSeq // PREDICTED: Sus scrofa aminoadipate-semialdehyde dehydrogenase-phosphopantetheinyl transferase (AASDHPPT), transcript variant X1, mRNA. // chr9 // 100 // 100 // 27 // 27 // 1 /// XM_005667292 // RefSeq // PREDICTED: Sus scrofa aminoadipate-semialdehyde dehydrogenase-phosphopantetheinyl transferase (AASDHPPT), transcript variant X2, mRNA. // chr9 // 93 // 93 // 25 // 27 //…
15185906	FAM214A	-1.7967	1.7967	-8.02699	1.72787e-06	7.79527e-05	100153621	family with sequence similarity 214, member A	XM_005659591	protein_coding]	15185906	15185906	chr1	+	123878479	123922632	30	XM_005659591 // FAM214A // family with sequence similarity 214, member A // 1|1 // 100153621	XM_005659591 // RefSeq // PREDICTED: Sus scrofa family with sequence similarity 214, member A (FAM214A), transcript variant X1, mRNA. // chr1 // 100 // 100 // 30 // 30 // 0 /// XM_005659592 // RefSeq // PREDICTED: Sus scrofa family with sequence similarity 214, member A (FAM214A), transcript variant X2, mRNA. // chr1 // 100 // 100 // 30 // 30 // 0 /// XM_005659593 // RefSeq // PREDICTED: Sus scro…
15342113	NOP16	-1.79673	1.79673	-8.96122	4.89422e-07	3.4383e-05	NA	NA	XM_005674476	protein_coding]	15342113	15342113	g335283098	+	1	899	25	---	XM_005674476 // RefSeq // PREDICTED: Sus scrofa NOP16 nucleolar protein (NOP16), transcript variant X2, mRNA. // g335283098 // 100 // 100 // 25 // 25 // 1 /// XM_013994885 // RefSeq // PREDICTED: Sus scrofa NOP16 nucleolar protein (NOP16), transcript variant X1, mRNA. // g335283098 // 92 // 92 // 23 // 25 // 1 /// ENSSSCT00000032480 // ENSEMBL // NOP16 nucleolar protein [gene_biotype:protein_codi…
15233551	PDLIM1	-1.79788	1.79788	-9.58614	2.21837e-07	2.09226e-05	100155592	PDZ and LIM domain 1	NM_001315778	protein_coding]	15233551	15233551	chr14	-	111799609	111828760	23	NM_001315778 // PDLIM1 // PDZ and LIM domain 1 // 14|14 // 100155592	NM_001315778 // RefSeq // Sus scrofa PDZ and LIM domain 1 (PDLIM1), mRNA. // chr14 // 90 // 91 // 19 // 21 // 0 /// XM_013983599 // RefSeq // PREDICTED: Sus scrofa PDZ and LIM domain 1 (PDLIM1), mRNA. // chr14 // 95 // 96 // 21 // 22 // 0 /// JX569753 // GenBank // Sus scrofa PDZ and LIM domain protein 1 (PDLIM1) mRNA, complete cds. // chr14 // 90 // 91 // 19 // 21 // 0 /// ENSSSCT00000011481 // …
15205150	GPALPP1	-1.7988	1.7988	-10.2814	9.62169e-08	1.27346e-05	100155483	GPALPP motifs containing 1	XM_001924193	protein_coding]	15205150	15205150	chr11	-	21104134	21135574	15	XM_001924193 // GPALPP1 // GPALPP motifs containing 1 // --- // 100155483	XM_001924193 // RefSeq // PREDICTED: Sus scrofa GPALPP motifs containing 1 (GPALPP1), transcript variant X1, mRNA. // chr11 // 100 // 100 // 15 // 15 // 0 /// XM_005668433 // RefSeq // PREDICTED: Sus scrofa GPALPP motifs containing 1 (GPALPP1), transcript variant X2, mRNA. // chr11 // 100 // 100 // 15 // 15 // 0 /// ENSSSCT00000010321 // ENSEMBL // GPALPP motifs containing 1 [gene_biotype:protein…
15282773	MYC	-1.79943	1.79943	-9.44379	2.64728e-07	2.31453e-05	448810	v-myc avian myelocytomatosis viral oncogene homolog	NM_001005154	protein_coding]	15282773	15282773	chr4	-	11780050	11785265	22	NM_001005154 // MYC // v-myc avian myelocytomatosis viral oncogene homolog // 4|4p13 // 448810	NM_001005154 // RefSeq // Sus scrofa v-myc avian myelocytomatosis viral oncogene homolog (MYC), mRNA. // chr4 // 95 // 100 // 21 // 22 // 0 /// ENSSSCT00000006548 // ENSEMBL // Sus scrofa v-myc myelocytomatosis viral oncogene homolog (avian) (MYC), mRNA. [gene_biotype:protein_coding transcript_biotype:protein_coding] // chr4 // 95 // 91 // 19 // 20 // 0 /// FJ882404 // GenBank // Sus scrofa myc p…
15226424	TET1	-1.80074	1.80074	-7.77632	2.4659e-06	9.84553e-05	100625859	tet methylcytosine dioxygenase 1	NM_001315772	protein_coding]	15226424	15226424	chr14	+	74616492	74828703	28	NM_001315772 // TET1 // tet methylcytosine dioxygenase 1 // --- // 100625859	NM_001315772 // RefSeq // Sus scrofa tet methylcytosine dioxygenase 1 (TET1), mRNA. // chr14 // 100 // 100 // 28 // 28 // 0 /// XM_003361599 // RefSeq // PREDICTED: Sus scrofa methylcytosine dioxygenase TET1-like (LOC100624715), mRNA. // chr14 // 100 // 29 // 8 // 8 // 0 /// XM_003484318 // RefSeq // PREDICTED: Sus scrofa methylcytosine dioxygenase TET1-like (LOC100738549), partial mRNA. // chr14…
15282445	EEF1D	-1.80194	1.80194	-9.53953	2.35005e-07	2.16091e-05	100737048	eukaryotic translation elongation factor 1 delta (guanine nucleotide exchange protein)	XM_005653091	protein_coding]	15282445	15282445	chr4	+	135903789	135908620	25	XM_005653091 // EEF1D // eukaryotic translation elongation factor 1 delta (guanine nucleotide exchange protein) // --- // 100737048	XM_005653091 // RefSeq // PREDICTED: Sus scrofa eukaryotic translation elongation factor 1 delta (guanine nucleotide exchange protein) (EEF1D), transcript variant X1, mRNA. // chr4 // 100 // 100 // 25 // 25 // 0 /// XM_013993510 // RefSeq // PREDICTED: Sus scrofa eukaryotic translation elongation factor 1 delta (guanine nucleotide exchange protein) (EEF1D), transcript variant X2, mRNA. // chr4 //…
15348285	15348285	-1.80976	1.80976	-9.19857	3.60671e-07	2.87051e-05	NA	NA	---	NA	15348285	15348285	g335304049	+	1	932	15	---	---
15199045	FPGS	-1.8104	1.8104	-10.0281	1.29763e-07	1.53891e-05	NA	NA	GENSCAN00000012241	protein_coding	15199045	15199045	chr1	-	282838418	282840563	22	---	GENSCAN00000012241 // ENSEMBL // cdna:genscan chromosome:Sscrofa10.2:1:302229052:302231230:1 transcript_biotype:protein_coding // chr1 // 100 // 100 // 22 // 22 // 0 /// XM_013993876 // RefSeq // PREDICTED: Sus scrofa folylpolyglutamate synthase (FPGS), mRNA. // chr1 // 86 // 86 // 19 // 22 // 1 /// ENSSSCT00000006186 // ENSEMBL // folylpolyglutamate synthase [gene_biotype:protein_coding transcri…
15343349	15343349	-1.81376	1.81376	-6.81999	1.02966e-05	0.000252991	NA	NA	XM_003355459	protein_coding]	15343349	15343349	g335288043	+	1	2134	26	---	XM_003355459 // RefSeq // PREDICTED: Sus scrofa 17-beta-hydroxysteroid dehydrogenase type 6 (LOC100620470), transcript variant X1, mRNA. // g335288043 // 85 // 85 // 22 // 26 // 1 /// ENSSSCT00000023141 // ENSEMBL // hydroxysteroid (17-beta) dehydrogenase 6 [gene_biotype:protein_coding transcript_biotype:protein_coding] // g335288043 // 85 // 85 // 22 // 26 // 1 /// XM_005663895 // RefSeq // PRED…
15293202	NAP1L1	-1.81457	1.81457	-8.33424	1.12875e-06	5.76555e-05	100524086	nucleosome assembly protein 1-like 1	NM_001244316	protein_coding]	15293202	15293202	chr5	-	39352048	39384982	22	NM_001244316 // NAP1L1 // nucleosome assembly protein 1-like 1 // --- // 100524086	NM_001244316 // RefSeq // Sus scrofa nucleosome assembly protein 1-like 1 (NAP1L1), transcript variant 1, mRNA. // chr5 // 95 // 95 // 20 // 21 // 0 /// NM_001244317 // RefSeq // Sus scrofa nucleosome assembly protein 1-like 1 (NAP1L1), transcript variant 2, mRNA. // chr5 // 95 // 86 // 18 // 19 // 0 /// XM_005663991 // RefSeq // PREDICTED: Sus scrofa nucleosome assembly protein 1-like 1 (NAP1L1)…
15344935	TBC1D14	-1.81738	1.81738	-8.38477	1.05352e-06	5.5183e-05	NA	NA	XM_003356849	protein_coding]	15344935	15344935	g335293179	+	1	1162	25	---	XM_003356849 // RefSeq // PREDICTED: Sus scrofa TBC1 domain family, member 14 (TBC1D14), transcript variant X5, mRNA. // g335293179 // 76 // 76 // 19 // 25 // 1 /// XM_005656491 // RefSeq // PREDICTED: Sus scrofa TBC1 domain family, member 14 (TBC1D14), transcript variant X1, mRNA. // g335293179 // 76 // 76 // 19 // 25 // 1 /// XM_005656492 // RefSeq // PREDICTED: Sus scrofa TBC1 domain family, m…
15343347	15343347	-1.82048	1.82048	-7.54417	3.45149e-06	0.000119313	NA	NA	XM_003355459	protein_coding]	15343347	15343347	g335288041	+	1	1913	27	---	XM_003355459 // RefSeq // PREDICTED: Sus scrofa 17-beta-hydroxysteroid dehydrogenase type 6 (LOC100620470), transcript variant X1, mRNA. // g335288041 // 100 // 100 // 27 // 27 // 1 /// ENSSSCT00000023141 // ENSEMBL // hydroxysteroid (17-beta) dehydrogenase 6 [gene_biotype:protein_coding transcript_biotype:protein_coding] // g335288041 // 100 // 100 // 27 // 27 // 1 /// XM_005663895 // RefSeq // …
15185938	MYO5C	-1.82462	1.82462	-8.6675	7.20025e-07	4.3169e-05	100155557	myosin VC	XM_005659597	protein_coding]	15185938	15185938	chr1	+	124287507	124398504	26	XM_005659597 // MYO5C // myosin VC // 1|1 // 100155557	XM_005659597 // RefSeq // PREDICTED: Sus scrofa myosin VC (MYO5C), mRNA. // chr1 // 100 // 100 // 26 // 26 // 0 /// ENSSSCT00000005104 // ENSEMBL // myosin VC [gene_biotype:protein_coding transcript_biotype:protein_coding] // chr1 // 100 // 100 // 26 // 26 // 0 /// GENSCAN00000001936 // ENSEMBL // cdna:genscan chromosome:Sscrofa10.2:1:132467898:132588122:1 transcript_biotype:protein_coding // chr…
15230575	PEBP1	-1.82699	1.82699	-12.3539	1.01783e-08	3.53379e-06	100518336	phosphatidylethanolamine binding protein 1	XM_003132890	protein_coding]	15230575	15230575	chr14	-	34756187	34762104	25	XM_003132890 // PEBP1 // phosphatidylethanolamine binding protein 1 // --- // 100518336	XM_003132890 // RefSeq // PREDICTED: Sus scrofa phosphatidylethanolamine binding protein 1 (PEBP1), mRNA. // chr14 // 100 // 100 // 25 // 25 // 0 /// ENSSSCT00000010797 // ENSEMBL // phosphatidylethanolamine binding protein 1 [gene_biotype:protein_coding transcript_biotype:protein_coding] // chr14 // 100 // 100 // 25 // 25 // 0 /// GENSCAN00000045980 // ENSEMBL // cdna:genscan chromosome:Sscrofa1…
15316195	MRPL14	-1.82704	1.82704	-11.9305	1.56799e-08	4.47176e-06	100157118	mitochondrial ribosomal protein L14	XM_001929561	protein_coding]	15316195	15316195	chr7	-	45646267	45659708	21	XM_001929561 // MRPL14 // mitochondrial ribosomal protein L14 // 7|7 // 100157118	XM_001929561 // RefSeq // PREDICTED: Sus scrofa mitochondrial ribosomal protein L14 (MRPL14), transcript variant X2, mRNA. // chr7 // 100 // 86 // 18 // 18 // 0 /// XM_001929564 // RefSeq // PREDICTED: Sus scrofa mitochondrial ribosomal protein L14 (MRPL14), transcript variant X1, mRNA. // chr7 // 100 // 81 // 17 // 17 // 0 /// ENSSSCT00000001895 // ENSEMBL // mitochondrial ribosomal protein L14 …
15231884	15231884	-1.82751	1.82751	-7.77932	2.4553e-06	9.82421e-05	NA	NA	GENSCAN00000050102	protein_coding	15231884	15231884	chr14	-	52376729	52381969	24	---	GENSCAN00000050102 // ENSEMBL // cdna:genscan chromosome:Sscrofa10.2:14:54929301:54932417:1 transcript_biotype:protein_coding // chr14 // 100 // 17 // 4 // 4 // 0
15258382	NSA2	-1.82756	1.82756	-10.2619	9.84311e-08	1.29561e-05	100517810	NSA2 ribosome biogenesis homolog	XM_003123703	protein_coding]	15258382	15258382	chr2	+	72774741	72782022	29	XM_003123703 // NSA2 // NSA2 ribosome biogenesis homolog // --- // 100517810	XM_003123703 // RefSeq // PREDICTED: Sus scrofa NSA2 ribosome biogenesis homolog (NSA2), mRNA. // chr2 // 100 // 100 // 29 // 29 // 0 /// ENSSSCT00000015376 // ENSEMBL // NSA2 ribosome biogenesis homolog [gene_biotype:protein_coding transcript_biotype:protein_coding] // chr2 // 100 // 97 // 28 // 28 // 0 /// GENSCAN00000004429 // ENSEMBL // cdna:genscan chromosome:Sscrofa10.2:2:85422617:85436545:…
15207999	KAT7	-1.82886	1.82886	-11.3917	2.76931e-08	6.31825e-06	100337667	K(lysine) acetyltransferase 7	NM_001195359	protein_coding]	15207999	15207999	chr12	+	23394660	23427719	35	NM_001195359 // KAT7 // K(lysine) acetyltransferase 7 // --- // 100337667	NM_001195359 // RefSeq // Sus scrofa K(lysine) acetyltransferase 7 (KAT7), mRNA. // chr12 // 97 // 91 // 31 // 32 // 0 /// XM_005668865 // RefSeq // PREDICTED: Sus scrofa K(lysine) acetyltransferase 7 (KAT7), transcript variant X1, mRNA. // chr12 // 100 // 89 // 31 // 31 // 0 /// XM_005668866 // RefSeq // PREDICTED: Sus scrofa K(lysine) acetyltransferase 7 (KAT7), transcript variant X2, mRNA. // …
15226943	ZMIZ1	-1.82907	1.82907	-7.88824	2.10185e-06	8.75686e-05	100153816	zinc finger, MIZ-type containing 1	XM_005671134	protein_coding]	15226943	15226943	chr14	+	84802334	85175686	23	XM_005671134 // ZMIZ1 // zinc finger, MIZ-type containing 1 // 14|14 // 100153816	XM_005671134 // RefSeq // PREDICTED: Sus scrofa zinc finger, MIZ-type containing 1 (ZMIZ1), transcript variant X4, mRNA. // chr14 // 100 // 96 // 22 // 22 // 0 /// XM_013983370 // RefSeq // PREDICTED: Sus scrofa zinc finger, MIZ-type containing 1 (ZMIZ1), transcript variant X1, mRNA. // chr14 // 100 // 96 // 22 // 22 // 0 /// XM_013983371 // RefSeq // PREDICTED: Sus scrofa zinc finger, MIZ-type c…
15302937	MEGF8	-1.82961	1.82961	-9.64456	2.06435e-07	2.01031e-05	100513862	multiple EGF-like-domains 8	XM_005655874	protein_coding	15302937	15302937	chr6	-	34180382	34184796	17	XM_005655874 // MEGF8 // multiple EGF-like-domains 8 // --- // 100513862	XM_005655874 // RefSeq // PREDICTED: Sus scrofa multiple EGF-like-domains 8 (MEGF8), transcript variant X2, mRNA. // chr6 // 100 // 100 // 17 // 17 // 0 /// XM_005655875 // RefSeq // PREDICTED: Sus scrofa multiple EGF-like-domains 8 (MEGF8), transcript variant X3, mRNA. // chr6 // 100 // 100 // 17 // 17 // 0 /// XM_013988614 // RefSeq // PREDICTED: Sus scrofa multiple EGF-like-domains 8 (MEGF8), …
15336896	FGD1	-1.83188	1.83188	-11.4382	2.63439e-08	6.12712e-06	100518103	FYVE, RhoGEF and PH domain containing 1	XM_003135106	protein_coding]	15336896	15336896	chrX	-	46807763	46845565	28	XM_003135106 // FGD1 // FYVE, RhoGEF and PH domain containing 1 // --- // 100518103	XM_003135106 // RefSeq // PREDICTED: Sus scrofa FYVE, RhoGEF and PH domain containing 1 (FGD1), mRNA. // chrX // 100 // 100 // 28 // 28 // 0 /// ENSSSCT00000013489 // ENSEMBL // Uncharacterized protein [gene_biotype:protein_coding transcript_biotype:protein_coding] // chrX // 100 // 100 // 28 // 28 // 0 /// ENSSSCT00000034095 // ENSEMBL // Uncharacterized protein [gene_biotype:protein_coding tran…
15242388	FBXL7	-1.84113	1.84113	-8.63374	7.5315e-07	4.4006e-05	100521047	F-box and leucine-rich repeat protein 7	XM_003133850	protein_coding]	15242388	15242388	chr16	+	4592180	4600070	26	XM_003133850 // FBXL7 // F-box and leucine-rich repeat protein 7 // --- // 100521047	XM_003133850 // RefSeq // PREDICTED: Sus scrofa F-box and leucine-rich repeat protein 7 (FBXL7), mRNA. // chr16 // 100 // 100 // 26 // 26 // 0 /// ENSSSCT00000025512 // ENSEMBL // F-box and leucine-rich repeat protein 7 [gene_biotype:protein_coding transcript_biotype:protein_coding] // chr16 // 100 // 100 // 26 // 26 // 0 /// GENSCAN00000007356 // ENSEMBL // cdna:genscan chromosome:Sscrofa10.2:16…
15243841	FBXL7	-1.84113	1.84113	-8.63374	7.5315e-07	4.4006e-05	100521047	F-box and leucine-rich repeat protein 7	XM_003133850	protein_coding]	15243841	15243841	chr16	-	4733861	4741751	26	XM_003133850 // FBXL7 // F-box and leucine-rich repeat protein 7 // --- // 100521047	XM_003133850 // RefSeq // PREDICTED: Sus scrofa F-box and leucine-rich repeat protein 7 (FBXL7), mRNA. // chr16 // 100 // 100 // 26 // 26 // 0 /// ENSSSCT00000025512 // ENSEMBL // F-box and leucine-rich repeat protein 7 [gene_biotype:protein_coding transcript_biotype:protein_coding] // chr16 // 100 // 100 // 26 // 26 // 0 /// GENSCAN00000007356 // ENSEMBL // cdna:genscan chromosome:Sscrofa10.2:16…
15351055	MT1A	-1.84115	1.84115	-6.8862	9.29094e-06	0.000234535	NA	NA	NM_214056	protein_coding]	15351055	15351055	g47522927	+	1	378	27	---	NM_214056 // RefSeq // Sus scrofa metallothionein-III (MT-III), mRNA. // g47522927 // 100 // 100 // 27 // 27 // 1 /// U95969 // GenBank // Sus scrofa metallothionein-III (MT-III) mRNA, complete cds. // g47522927 // 100 // 100 // 27 // 27 // 1 /// XM_013988533 // RefSeq // PREDICTED: Sus scrofa metallothionein 1A (MT1A), transcript variant X1, mRNA. // g47522927 // 67 // 67 // 18 // 27 // 1 /// EN…
15310007	PTK7	-1.84375	1.84375	-9.42108	2.7235e-07	2.33015e-05	NA	NA	XM_005666019	protein_coding]	15310007	15310007	chr7	+	44459267	44473930	28	---	XM_005666019 // RefSeq // PREDICTED: Sus scrofa protein tyrosine kinase 7 (inactive) (PTK7), mRNA. // chr7 // 100 // 100 // 28 // 28 // 1 /// ENSSSCT00000001851 // ENSEMBL // protein tyrosine kinase 7 (inactive) [gene_biotype:protein_coding transcript_biotype:protein_coding] // chr7 // 100 // 100 // 28 // 28 // 1 /// GENSCAN00000019448 // ENSEMBL // cdna:genscan chromosome:Sscrofa10.2:7:43672056:…
15335008	OCRL	-1.84707	1.84707	-8.48589	9.18496e-07	5.04667e-05	NA	NA	GENSCAN00000019843	protein_coding	15335008	15335008	chrX	+	104334131	104385925	36	---	GENSCAN00000019843 // ENSEMBL // cdna:genscan chromosome:Sscrofa10.2:X:121837207:121970040:1 transcript_biotype:protein_coding // chrX // 100 // 78 // 28 // 28 // 0 /// XM_013986414 // RefSeq // PREDICTED: Sus scrofa oculocerebrorenal syndrome of Lowe (OCRL), partial mRNA. // chrX // 100 // 100 // 36 // 36 // 1 /// ENSSSCT00000013831 // ENSEMBL // oculocerebrorenal syndrome of Lowe [gene_biotype:…
15199552	15199552	-1.84783	1.84783	-7.10975	6.59481e-06	0.000185429	NA	NA	ENSSSCT00000006341	protein_coding]	15199552	15199552	chr1	-	290066004	290066924	21	---	ENSSSCT00000006341 // ENSEMBL // Uncharacterized protein [gene_biotype:protein_coding transcript_biotype:protein_coding] // chr1 // 100 // 95 // 20 // 20 // 0 /// GENSCAN00000035304 // ENSEMBL // cdna:genscan chromosome:Sscrofa10.2:1:308988718:309032310:1 transcript_biotype:protein_coding // chr1 // 62 // 62 // 13 // 21 // 1
15235905	15235905	-1.84903	1.84903	-8.0635	1.64167e-06	7.49101e-05	NA	NA	ENSSSCT00000019973	snoRNA]	15235905	15235905	chr15	+	49336638	49336741	10	---	ENSSSCT00000019973 // ENSEMBL // Small nucleolar RNA U13 [gene_biotype:snoRNA transcript_biotype:snoRNA] // chr15 // 100 // 100 // 10 // 10 // 1
15183810	MYB	-1.85262	1.85262	-7.46096	3.89996e-06	0.000130122	100152439	v-myb avian myeloblastosis viral oncogene homolog	XM_001928926	protein_coding]	15183810	15183810	chr1	+	30238159	30273903	30	XM_001928926 // MYB // v-myb avian myeloblastosis viral oncogene homolog // 1|1 // 100152439	XM_001928926 // RefSeq // PREDICTED: Sus scrofa v-myb avian myeloblastosis viral oncogene homolog (MYB), transcript variant X3, mRNA. // chr1 // 100 // 90 // 27 // 27 // 0 /// XM_001928929 // RefSeq // PREDICTED: Sus scrofa v-myb avian myeloblastosis viral oncogene homolog (MYB), transcript variant X1, mRNA. // chr1 // 100 // 100 // 30 // 30 // 0 /// XM_013988053 // RefSeq // PREDICTED: Sus scrof…
15351077	BIRC5	-1.85344	1.85344	-6.90059	9.08636e-06	0.000232016	NA	NA	NM_214141	NA	15351077	15351077	g47523079	+	1	794	25	---	NM_214141 // RefSeq // Sus scrofa baculoviral IAP repeat containing 5 (BIRC5), mRNA. // g47523079 // 100 // 100 // 25 // 25 // 1 /// AF195781 // GenBank // Sus scrofa apoptosis inhibitor survivin mRNA, complete cds. // g47523079 // 100 // 100 // 25 // 25 // 1
15223624	HMGB2	-1.85549	1.85549	-8.6425	7.44399e-07	4.39697e-05	100625333	high mobility group box 2	XM_013982700	protein_coding]	15223624	15223624	chr14	+	16305098	16306865	19	XM_013982700 // HMGB2 // high mobility group box 2 // --- // 100625333	XM_013982700 // RefSeq // PREDICTED: Sus scrofa high mobility group box 2 (HMGB2), mRNA. // chr14 // 100 // 100 // 19 // 19 // 0 /// ENSSSCT00000010639 // ENSEMBL // Sus scrofa high mobility group box 2 (HMGB2), mRNA. [gene_biotype:protein_coding transcript_biotype:protein_coding] // chr14 // 89 // 95 // 16 // 18 // 0 /// NM_214063 // RefSeq // Sus scrofa high mobility group box 2 (HMGB2), mRNA. …
15345771	15345771	-1.85689	1.85689	-8.73963	6.54328e-07	4.07145e-05	NA	NA	ENSSSCT00000026117	protein_coding]	15345771	15345771	g335295956	+	1	3320	25	---	ENSSSCT00000026117 // ENSEMBL // REST corepressor 3 [gene_biotype:protein_coding transcript_biotype:protein_coding] // g335295956 // 92 // 92 // 23 // 25 // 1
15246235	RNF24	-1.85746	1.85746	-10.1515	1.1209e-07	1.41086e-05	100519342	ring finger protein 24	XM_003134311	NA	15246235	15246235	chr17	+	33370314	33394494	24	XM_003134311 // RNF24 // ring finger protein 24 // --- // 100519342	XM_003134311 // RefSeq // PREDICTED: Sus scrofa ring finger protein 24 (RNF24), transcript variant X1, mRNA. // chr17 // 100 // 100 // 24 // 24 // 0 /// XM_005672767 // RefSeq // PREDICTED: Sus scrofa ring finger protein 24 (RNF24), transcript variant X3, mRNA. // chr17 // 96 // 96 // 22 // 23 // 0 /// XM_013985154 // RefSeq // PREDICTED: Sus scrofa ring finger protein 24 (RNF24), transcript vari…
15287558	15287558	-1.85943	1.85943	-7.52891	3.52945e-06	0.000121657	NA	NA	---	NA	15287558	15287558	---	---	---	---	2	---	---
15321977	HNRNPDL	-1.86135	1.86135	-10.7078	5.89098e-08	9.22382e-06	100511704	heterogeneous nuclear ribonucleoprotein D-like	ENSSSCT00000010127	protein_coding]	15321977	15321977	chr8	+	116864757	116869761	27	ENSSSCT00000010127 // HNRNPDL // heterogeneous nuclear ribonucleoprotein D-like // --- // 100511704	ENSSSCT00000010127 // ENSEMBL // heterogeneous nuclear ribonucleoprotein D-like [gene_biotype:protein_coding transcript_biotype:protein_coding] // chr8 // 95 // 78 // 20 // 21 // 0 /// GENSCAN00000030903 // ENSEMBL // cdna:genscan chromosome:Sscrofa10.2:8:145173389:145176265:1 transcript_biotype:protein_coding // chr8 // 100 // 41 // 11 // 11 // 0 /// XM_013998522 // RefSeq // PREDICTED: Sus scro…
15218310	15218310	-1.86257	1.86257	-9.45131	2.62253e-07	2.30129e-05	NA	NA	---	NA	15218310	15218310	---	---	---	---	3	---	---
15184048	RNF127	-1.86812	1.86812	-6.89759	9.12855e-06	0.00023253	NA	NA	XM_013992588	protein_coding]	15184048	15184048	chr1	+	39434595	39531471	22	---	XM_013992588 // RefSeq // PREDICTED: Sus scrofa ring finger protein 217 (RNF217), mRNA. // chr1 // 95 // 95 // 21 // 22 // 1 /// XM_013992589 // RefSeq // PREDICTED: Sus scrofa probable E3 ubiquitin-protein ligase RNF217 (LOC102165119), mRNA. // chr1 // 95 // 95 // 21 // 22 // 1 /// ENSSSCT00000022320 // ENSEMBL // ring finger protein 217 [gene_biotype:protein_coding transcript_biotype:protein_co…
15348425	snx5	-1.86973	1.86973	-8.11187	1.53443e-06	7.17946e-05	NA	NA	XM_013985097	protein_coding]	15348425	15348425	g335304479	+	1	2322	25	---	XM_013985097 // RefSeq // PREDICTED: Sus scrofa sorting nexin 5 (SNX5), mRNA. // g335304479 // 80 // 80 // 20 // 25 // 1 /// ENSSSCT00000007760 // ENSEMBL // sorting nexin 5 [gene_biotype:protein_coding transcript_biotype:protein_coding] // g335304479 // 80 // 80 // 20 // 25 // 1
15201258	NUDT5	-1.87116	1.87116	-8.44712	9.67948e-07	5.24619e-05	100511529	nudix (nucleoside diphosphate linked moiety X)-type motif 5	XM_003482836	protein_coding]	15201258	15201258	chr10	+	56691724	56713510	24	XM_003482836 // NUDT5 // nudix (nucleoside diphosphate linked moiety X)-type motif 5 // --- // 100511529	XM_003482836 // RefSeq // PREDICTED: Sus scrofa nudix (nucleoside diphosphate linked moiety X)-type motif 5 (NUDT5), transcript variant X1, mRNA. // chr10 // 100 // 100 // 24 // 24 // 0 /// XM_005668197 // RefSeq // PREDICTED: Sus scrofa nudix (nucleoside diphosphate linked moiety X)-type motif 5 (NUDT5), transcript variant X2, mRNA. // chr10 // 96 // 100 // 23 // 24 // 0 /// XM_005668198 // RefS…
15339867	15339867	-1.87146	1.87146	-9.71734	1.88822e-07	1.9667e-05	NA	NA	XM_005661436	protein_coding	15339867	15339867	g311249526	+	1	1701	25	---	XM_005661436 // RefSeq // PREDICTED: Sus scrofa uncharacterized LOC100517809 (LOC100517809), transcript variant X1, mRNA. // g311249526 // 76 // 76 // 19 // 25 // 1 /// XM_013994853 // RefSeq // PREDICTED: Sus scrofa uncharacterized LOC100517809 (LOC100517809), transcript variant X2, mRNA. // g311249526 // 72 // 72 // 18 // 25 // 1 /// GENSCAN00000002519 // ENSEMBL // cdna:genscan chromosome:Sscr…
15288097	HNRNPA1	-1.87346	1.87346	-9.37954	2.86902e-07	2.42129e-05	768103	heterogeneous nuclear ribonucleoprotein A1	NM_001077218	protein_coding]	15288097	15288097	chr5	+	17966352	17970679	13	NM_001077218 // HNRNPA1 // heterogeneous nuclear ribonucleoprotein A1 // --- // 768103	NM_001077218 // RefSeq // Sus scrofa heterogeneous nuclear ribonucleoprotein A1 (HNRNPA1), mRNA. // chr5 // 86 // 54 // 6 // 7 // 0 /// XM_005663854 // RefSeq // PREDICTED: Sus scrofa heterogeneous nuclear ribonucleoprotein A1 (HNRNPA1), transcript variant X1, mRNA. // chr5 // 100 // 100 // 13 // 13 // 0 /// XM_005663855 // RefSeq // PREDICTED: Sus scrofa heterogeneous nuclear ribonucleoprotein A…
15307564	DSP	-1.87668	1.87668	-8.66818	7.19373e-07	4.3169e-05	100156744	desmoplakin	XM_003128168	protein_coding]	15307564	15307564	chr7	+	4895003	4947068	43	XM_003128168 // DSP // desmoplakin // 7|7 // 100156744	XM_003128168 // RefSeq // PREDICTED: Sus scrofa desmoplakin (DSP), mRNA. // chr7 // 100 // 100 // 43 // 43 // 0 /// ENSSSCT00000001118 // ENSEMBL // desmoplakin [gene_biotype:protein_coding transcript_biotype:protein_coding] // chr7 // 100 // 100 // 43 // 43 // 0 /// GENSCAN00000012274 // ENSEMBL // cdna:genscan chromosome:Sscrofa10.2:7:4991715:5020530:1 transcript_biotype:protein_coding // chr7 …
15335564	TMLHE	-1.87766	1.87766	-8.7172	6.74053e-07	4.13381e-05	100515702	trimethyllysine hydroxylase, epsilon	XM_003135511	protein_coding]	15335564	15335564	chrX	+	123183078	123252926	32	XM_003135511 // TMLHE // trimethyllysine hydroxylase, epsilon // --- // 100515702	XM_003135511 // RefSeq // PREDICTED: Sus scrofa trimethyllysine hydroxylase, epsilon (TMLHE), transcript variant X1, mRNA. // chrX // 100 // 100 // 32 // 32 // 0 /// XM_005674022 // RefSeq // PREDICTED: Sus scrofa trimethyllysine hydroxylase, epsilon (TMLHE), transcript variant X4, mRNA. // chrX // 100 // 88 // 28 // 28 // 0 /// XM_013986550 // RefSeq // PREDICTED: Sus scrofa trimethyllysine hydr…
15339097	DNMT3A	-1.88635	1.88635	-9.91581	1.48439e-07	1.68531e-05	NA	NA	NM_001097437	protein_coding]	15339097	15339097	g148222542	+	1	2504	25	---	NM_001097437 // RefSeq // Sus scrofa DNA (cytosine-5-)-methyltransferase 3 alpha (DNMT3A), mRNA. // g148222542 // 100 // 100 // 25 // 25 // 1 /// XM_005662686 // RefSeq // PREDICTED: Sus scrofa DNA (cytosine-5-)-methyltransferase 3 alpha (DNMT3A), transcript variant X1, mRNA. // g148222542 // 100 // 100 // 25 // 25 // 1 /// XM_013996292 // RefSeq // PREDICTED: Sus scrofa DNA (cytosine-5-)-methylt…
15310153	15310153	-1.88862	1.88862	-11.1986	3.41402e-08	6.87279e-06	NA	NA	---	NA	15310153	15310153	---	---	---	---	2	---	---
15349197	15349197	-1.89006	1.89006	-7.32075	4.80078e-06	0.000150337	NA	NA	XR_301721	protein_coding]	15349197	15349197	g335307218	+	1	1076	25	---	XR_301721 // RefSeq // PREDICTED: Sus scrofa uncharacterized LOC100521429 (LOC100521429), misc_RNA. // g335307218 // 100 // 100 // 25 // 25 // 1 /// XR_309358 // RefSeq // PREDICTED: Sus scrofa uncharacterized LOC100626096 (LOC100626096), ncRNA. // g335307218 // 100 // 100 // 25 // 25 // 1 /// ENSSSCT00000026270 // ENSEMBL // Uncharacterized protein [gene_biotype:protein_coding transcript_biotype…
15217383	USP13	-1.89306	1.89306	-9.16165	3.78065e-07	2.95014e-05	NA	NA	ENSSSCT00000012876	protein_coding]	15217383	15217383	chr13	+	89535482	89574483	32	---	ENSSSCT00000012876 // ENSEMBL // Uncharacterized protein [gene_biotype:protein_coding transcript_biotype:protein_coding] // chr13 // 100 // 100 // 32 // 32 // 0 /// GENSCAN00000020867 // ENSEMBL // cdna:genscan chromosome:Sscrofa10.2:13:126869374:126913018:1 transcript_biotype:protein_coding // chr13 // 96 // 81 // 25 // 26 // 0 /// XM_013982224 // RefSeq // PREDICTED: Sus scrofa ubiquitin carbox…
15194481	CGNL1	-1.8936	1.8936	-9.74049	1.83559e-07	1.94471e-05	100621470	cingulin-like 1	XM_005659566	protein_coding]	15194481	15194481	chr1	-	118494279	118605598	23	XM_005659566 // CGNL1 // cingulin-like 1 // --- // 100621470	XM_005659566 // RefSeq // PREDICTED: Sus scrofa cingulin-like 1 (CGNL1), mRNA. // chr1 // 92 // 57 // 12 // 13 // 0 /// ENSSSCT00000031109 // ENSEMBL // Uncharacterized protein [gene_biotype:protein_coding transcript_biotype:protein_coding] // chr1 // 100 // 17 // 4 // 4 // 0 /// GENSCAN00000039362 // ENSEMBL // cdna:genscan chromosome:Sscrofa10.2:1:126625008:126629169:-1 transcript_biotype:prote…
15346587	SLC25A35	-1.89462	1.89462	-7.43614	4.04532e-06	0.000133301	NA	NA	NM_001243357	protein_coding]	15346587	15346587	g335298548	+	1	1069	25	---	NM_001243357 // RefSeq // Sus scrofa solute carrier family 25, member 35 (SLC25A35), mRNA. // g335298548 // 100 // 100 // 25 // 25 // 1 /// XM_013990046 // RefSeq // PREDICTED: Sus scrofa solute carrier family 25, member 35 (SLC25A35), transcript variant X1, mRNA. // g335298548 // 88 // 88 // 22 // 25 // 1 /// ENSSSCT00000028836 // ENSEMBL // Sus scrofa solute carrier family 25, member 35 (SLC25A…
15306709	SCP2	-1.89839	1.89839	-8.60989	7.77527e-07	4.49914e-05	397439	sterol carrier protein 2	NM_001168415	protein_coding]	15306709	15306709	chr6	-	113080671	113203294	30	NM_001168415 // SCP2 // sterol carrier protein 2 // 6|6 // 397439	NM_001168415 // RefSeq // Sus scrofa sterol carrier protein 2 (SCP2), mRNA. // chr6 // 82 // 93 // 23 // 28 // 0 /// XM_003482078 // RefSeq // PREDICTED: Sus scrofa non-specific lipid-transfer protein (LOC100622308), mRNA. // chr6 // 100 // 33 // 10 // 10 // 0 /// XM_013991202 // RefSeq // PREDICTED: Sus scrofa non-specific lipid-transfer protein-like (LOC100739575), partial mRNA. // chr6 // 100 …
15288100	15288100	-1.90019	1.90019	-9.00516	4.62324e-07	3.3061e-05	NA	NA	---	NA	15288100	15288100	---	---	---	---	3	---	---
15196688	TIMM9	-1.9005	1.9005	-10.1485	1.12487e-07	1.41086e-05	100621083	translocase of inner mitochondrial membrane 9 homolog (yeast)	XM_003353493	protein_coding]	15196688	15196688	chr1	-	196353419	196355974	27	XM_003353493 // TIMM9 // translocase of inner mitochondrial membrane 9 homolog (yeast) // --- // 100621083	XM_003353493 // RefSeq // PREDICTED: Sus scrofa translocase of inner mitochondrial membrane 9 homolog (yeast) (TIMM9), transcript variant X1, mRNA. // chr1 // 100 // 89 // 24 // 24 // 0 /// XM_013993456 // RefSeq // PREDICTED: Sus scrofa translocase of inner mitochondrial membrane 9 homolog (yeast) (TIMM9), transcript variant X2, mRNA. // chr1 // 100 // 89 // 24 // 24 // 0 /// ENSSSCT00000026365 …
15257171	NFIX	-1.90203	1.90203	-10.2094	1.04691e-07	1.35567e-05	100523536	nuclear factor I/X (CCAAT-binding transcription factor)	XM_003123333	protein_coding]	15257171	15257171	chr2	+	56180425	56250362	23	XM_003123333 // NFIX // nuclear factor I/X (CCAAT-binding transcription factor) // --- // 100523536	XM_003123333 // RefSeq // PREDICTED: Sus scrofa nuclear factor I/X (CCAAT-binding transcription factor) (NFIX), transcript variant X1, mRNA. // chr2 // 100 // 100 // 23 // 23 // 0 /// XM_005652881 // RefSeq // PREDICTED: Sus scrofa nuclear factor I/X (CCAAT-binding transcription factor) (NFIX), transcript variant X2, mRNA. // chr2 // 100 // 100 // 23 // 23 // 0 /// XM_005652882 // RefSeq // PREDI…
15185080	HMGN3	-1.9041	1.9041	-9.30557	3.14907e-07	2.57472e-05	100512571	high mobility group nucleosomal binding domain 3	ENSSSCT00000004938	protein_coding]	15185080	15185080	chr1	+	91844234	91847249	25	ENSSSCT00000004938 // HMGN3 // high mobility group nucleosomal binding domain 3 // --- // 100512571	ENSSSCT00000004938 // ENSEMBL // high mobility group nucleosomal binding domain 3 [gene_biotype:protein_coding transcript_biotype:protein_coding] // chr1 // 71 // 68 // 12 // 17 // 0 /// XM_005659421 // RefSeq // PREDICTED: Sus scrofa high mobility group nucleosomal binding domain 3 (HMGN3), transcript variant X2, mRNA. // chr1 // 100 // 100 // 25 // 25 // 1 /// XM_005659422 // RefSeq // PREDICTE…
15341599	SCAI	-1.9053	1.9053	-7.85238	2.21185e-06	9.07312e-05	NA	NA	XM_003122166	protein_coding]	15341599	15341599	g335280982	+	1	423	20	---	XM_003122166 // RefSeq // PREDICTED: Sus scrofa suppressor of cancer cell invasion (SCAI), transcript variant X1, mRNA. // g335280982 // 100 // 100 // 20 // 20 // 1 /// ENSSSCT00000006156 // ENSEMBL // suppressor of cancer cell invasion [gene_biotype:protein_coding transcript_biotype:protein_coding] // g335280982 // 95 // 95 // 19 // 20 // 1 /// GENSCAN00000030743 // ENSEMBL // cdna:genscan chrom…
15287563	15287563	-1.90533	1.90533	-9.70454	1.91799e-07	1.97859e-05	NA	NA	---	NA	15287563	15287563	---	---	---	---	2	---	---
15299148	GRHL3	-1.90663	1.90663	-7.57376	3.30547e-06	0.000115769	100521975	grainyhead-like transcription factor 3	XM_003127705	protein_coding]	15299148	15299148	chr6	+	56366772	56390456	24	XM_003127705 // GRHL3 // grainyhead-like transcription factor 3 // --- // 100521975	XM_003127705 // RefSeq // PREDICTED: Sus scrofa grainyhead-like transcription factor 3 (GRHL3), transcript variant X1, mRNA. // chr6 // 100 // 88 // 21 // 21 // 0 /// XM_013999050 // RefSeq // PREDICTED: Sus scrofa grainyhead-like transcription factor 3 (GRHL3), transcript variant X2, mRNA. // chr6 // 100 // 88 // 21 // 21 // 0 /// ENSSSCT00000003931 // ENSEMBL // grainyhead-like 3 (Drosophila) […
15218829	PDE9A	-1.91287	1.91287	-9.79892	1.70962e-07	1.83658e-05	NA	NA	XM_005654079	protein_coding]	15218829	15218829	chr13	+	144797613	144911947	28	---	XM_005654079 // RefSeq // PREDICTED: Sus scrofa phosphodiesterase 9A (PDE9A), transcript variant X1, mRNA. // chr13 // 89 // 89 // 25 // 28 // 1 /// XM_013981283 // RefSeq // PREDICTED: Sus scrofa phosphodiesterase 9A (PDE9A), transcript variant X2, mRNA. // chr13 // 89 // 89 // 25 // 28 // 1 /// XM_013981287 // RefSeq // PREDICTED: Sus scrofa phosphodiesterase 9A (PDE9A), transcript variant X3, …
15320535	PDGFC	-1.91709	1.91709	-10.5024	7.44635e-08	1.09439e-05	100515267	platelet derived growth factor C	ENSSSCT00000024403	protein_coding]	15320535	15320535	chr8	+	39641095	39655063	28	ENSSSCT00000024403 // PDGFC // platelet derived growth factor C // --- // 100515267	ENSSSCT00000024403 // ENSEMBL // platelet derived growth factor C [gene_biotype:protein_coding transcript_biotype:protein_coding] // chr8 // 100 // 75 // 21 // 21 // 0 /// XM_013989303 // RefSeq // PREDICTED: Sus scrofa platelet derived growth factor C (PDGFC), mRNA. // chr8 // 75 // 75 // 21 // 28 // 1 /// GENSCAN00000015003 // ENSEMBL // cdna:genscan chromosome:Sscrofa10.2:8:47678149:47773962:-…
15284543	FCGR2B	-1.9173	1.9173	-8.26209	1.24622e-06	6.16826e-05	613131	Fc fragment of IgG, low affinity IIb, receptor (CD32)	NM_001033013	protein_coding]	15284543	15284543	chr4	-	92582670	92601887	27	NM_001033013 // FCGR2B // Fc fragment of IgG, low affinity IIb, receptor (CD32) // 4|4 // 613131	NM_001033013 // RefSeq // Sus scrofa Fc fragment of IgG, low affinity IIb, receptor (CD32) (FCGR2B), mRNA. // chr4 // 96 // 89 // 23 // 24 // 0 /// XM_005663157 // RefSeq // PREDICTED: Sus scrofa Fc fragment of IgG, low affinity IIb, receptor (CD32) (FCGR2B), transcript variant X2, mRNA. // chr4 // 100 // 96 // 26 // 26 // 0 /// XM_005663158 // RefSeq // PREDICTED: Sus scrofa Fc fragment of IgG, …
15336075	KLHL15	-1.91965	1.91965	-9.67082	1.99885e-07	1.99631e-05	100525794	kelch-like family member 15	XM_013986013	protein_coding]	15336075	15336075	chrX	-	18936555	18955772	27	XM_013986013 // KLHL15 // kelch-like family member 15 // --- // 100525794	XM_013986013 // RefSeq // PREDICTED: Sus scrofa kelch-like family member 15 (KLHL15), transcript variant X1, mRNA. // chrX // 100 // 100 // 27 // 27 // 0 /// XM_013986014 // RefSeq // PREDICTED: Sus scrofa kelch-like family member 15 (KLHL15), transcript variant X2, mRNA. // chrX // 100 // 100 // 27 // 27 // 0 /// ENSSSCT00000024155 // ENSEMBL // kelch-like family member 15 [gene_biotype:protein_…
15336079	KLHL15	-1.91965	1.91965	-9.67082	1.99885e-07	1.99631e-05	100525794	kelch-like family member 15	ENSSSCT00000024155	protein_coding]	15336079	15336079	chrX	-	19016341	19035557	27	ENSSSCT00000024155 // KLHL15 // kelch-like family member 15 // --- // 100525794	ENSSSCT00000024155 // ENSEMBL // kelch-like family member 15 [gene_biotype:protein_coding transcript_biotype:protein_coding] // chrX // 100 // 100 // 27 // 27 // 0 /// GENSCAN00000031595 // ENSEMBL // cdna:genscan chromosome:Sscrofa10.2:X:21520481:21539743:-1 transcript_biotype:protein_coding // chrX // 100 // 100 // 27 // 27 // 0 /// XM_013986013 // RefSeq // PREDICTED: Sus scrofa kelch-like fam…
15265725	BTF3	-1.92087	1.92087	-13.0997	4.89817e-09	2.66683e-06	100514824	basic transcription factor 3	NM_001244998	protein_coding	15265725	15265725	chr2	-	71613205	71621114	16	NM_001244998 // BTF3 // basic transcription factor 3 // --- // 100514824	NM_001244998 // RefSeq // Sus scrofa basic transcription factor 3 (BTF3), mRNA. // chr2 // 93 // 88 // 13 // 14 // 0 /// XM_005661479 // RefSeq // PREDICTED: Sus scrofa basic transcription factor 3 (BTF3), transcript variant X1, mRNA. // chr2 // 100 // 88 // 14 // 14 // 0 /// XM_005661480 // RefSeq // PREDICTED: Sus scrofa basic transcription factor 3 (BTF3), transcript variant X3, mRNA. // chr2 …
15216409	IL17RC	-1.92334	1.92334	-8.08568	1.59155e-06	7.33214e-05	100152641	interleukin 17 receptor C	XM_003483217	protein_coding]	15216409	15216409	chr13	+	55366120	55381913	29	XM_003483217 // IL17RC // interleukin 17 receptor C // 13|13 // 100152641	XM_003483217 // RefSeq // PREDICTED: Sus scrofa interleukin 17 receptor C (IL17RC), mRNA. // chr13 // 100 // 100 // 29 // 29 // 0 /// ENSSSCT00000012650 // ENSEMBL // interleukin 17 receptor C [gene_biotype:protein_coding transcript_biotype:protein_coding] // chr13 // 100 // 97 // 28 // 28 // 0 /// ENSSSCT00000032629 // ENSEMBL // interleukin 17 receptor C [gene_biotype:protein_coding transcript_…
15223603	HPGD	-1.92549	1.92549	-6.89545	9.15886e-06	0.00023253	100156186	hydroxyprostaglandin dehydrogenase 15-(NAD)	NM_001190248	protein_coding]	15223603	15223603	chr14	+	15243339	15296498	25	NM_001190248 // HPGD // hydroxyprostaglandin dehydrogenase 15-(NAD) // 14|14 // 100156186	NM_001190248 // RefSeq // Sus scrofa hydroxyprostaglandin dehydrogenase 15-(NAD) (HPGD), mRNA. // chr14 // 100 // 76 // 19 // 19 // 0 /// ENSSSCT00000010634 // ENSEMBL // 15-hydroxyprostaglandin dehydrogenase [gene_biotype:protein_coding transcript_biotype:protein_coding] // chr14 // 100 // 64 // 16 // 16 // 0 /// AB529533 // GenBank // Sus scrofa HPGD mRNA for 15-hydroxyprostaglandin dehydrogena…
15340111	ITPR2	-1.93453	1.93453	-8.39087	1.0448e-06	5.50095e-05	NA	NA	XM_003126416	protein_coding]	15340111	15340111	g311256026	+	1	359	27	---	XM_003126416 // RefSeq // PREDICTED: Sus scrofa inositol 1,4,5-trisphosphate receptor type 2-like (LOC100515730), mRNA. // g311256026 // 100 // 100 // 27 // 27 // 1 /// ENSSSCT00000023164 // ENSEMBL // Uncharacterized protein [gene_biotype:protein_coding transcript_biotype:protein_coding] // g311256026 // 100 // 100 // 27 // 27 // 1 /// XM_013988339 // RefSeq // PREDICTED: Sus scrofa inositol 1,4…
15337571	BEX1	-1.93491	1.93491	-8.78231	6.18481e-07	3.9722e-05	100513130	brain expressed, X-linked 1	NM_001244771	protein_coding]	15337571	15337571	chrX	-	81892092	81892481	24	NM_001244771 // BEX1 // brain expressed, X-linked 1 // --- // 100513130	NM_001244771 // RefSeq // Sus scrofa brain expressed, X-linked 1 (BEX1), mRNA. // chrX // 100 // 100 // 24 // 24 // 0 /// ENSSSCT00000013694 // ENSEMBL // Sus scrofa brain expressed, X-linked 1 (BEX1), mRNA. [gene_biotype:protein_coding transcript_biotype:protein_coding] // chrX // 100 // 100 // 24 // 24 // 0 /// GENSCAN00000028713 // ENSEMBL // cdna:genscan chromosome:Sscrofa10.2:X:97980822:9825…
15292063	RARG	-1.93604	1.93604	-7.43065	4.07826e-06	0.000133834	397221	retinoic acid receptor, gamma	XM_005652562	protein_coding]	15292063	15292063	chr5	-	16894183	16899254	14	XM_005652562 // RARG // retinoic acid receptor, gamma // --- // 397221	XM_005652562 // RefSeq // PREDICTED: Sus scrofa retinoic acid receptor, gamma (RARG), transcript variant X2, mRNA. // chr5 // 100 // 100 // 14 // 14 // 0 /// XM_013985977 // RefSeq // PREDICTED: Sus scrofa retinoic acid receptor, gamma (RARG), transcript variant X3, mRNA. // chr5 // 100 // 100 // 14 // 14 // 0 /// U82629 // GenBank // Sus scrofa retinoic acid receptor gamma mRNA, partial cds. // …
15287562	15287562	-1.93692	1.93692	-9.89543	1.52127e-07	1.70297e-05	NA	NA	---	NA	15287562	15287562	---	---	---	---	2	---	---
15222885	B3GALT5	-1.94085	1.94085	-8.42268	1.00058e-06	5.31481e-05	100516832	UDP-Gal:betaGlcNAc beta 1,3-galactosyltransferase, polypeptide 5	XM_003132775	protein_coding]	15222885	15222885	chr13	-	143260587	143261522	19	XM_003132775 // B3GALT5 // UDP-Gal:betaGlcNAc beta 1,3-galactosyltransferase, polypeptide 5 // --- // 100516832	XM_003132775 // RefSeq // PREDICTED: Sus scrofa UDP-Gal:betaGlcNAc beta 1,3-galactosyltransferase, polypeptide 5 (B3GALT5), mRNA. // chr13 // 100 // 100 // 19 // 19 // 0 /// ENSSSCT00000013202 // ENSEMBL // UDP-Gal:betaGlcNAc beta 1,3-galactosyltransferase, polypeptide 5 [gene_biotype:protein_coding transcript_biotype:protein_coding] // chr13 // 100 // 100 // 19 // 19 // 0 /// GENSCAN00000006051 …
15349213	AMT	-1.9433	1.9433	-11.5324	2.38196e-08	5.94398e-06	NA	NA	NM_001244426	protein_coding]	15349213	15349213	g335307254	+	1	2223	20	---	NM_001244426 // RefSeq // Sus scrofa aminomethyltransferase (AMT), mRNA. // g335307254 // 100 // 100 // 20 // 20 // 1 /// ENSSSCT00000031431 // ENSEMBL // aminomethyltransferase [gene_biotype:protein_coding transcript_biotype:protein_coding] // g335307254 // 100 // 100 // 20 // 20 // 1
15312712	PCNX	-1.94374	1.94374	-8.08221	1.59927e-06	7.33948e-05	100154536	pecanex homolog (Drosophila)	XM_001925672	protein_coding]	15312712	15312712	chr7	+	102838376	102951722	26	XM_001925672 // PCNX // pecanex homolog (Drosophila) // 7|7 // 100154536	XM_001925672 // RefSeq // PREDICTED: Sus scrofa pecanex homolog (Drosophila) (PCNX), transcript variant X1, mRNA. // chr7 // 100 // 100 // 26 // 26 // 0 /// XM_013989136 // RefSeq // PREDICTED: Sus scrofa pecanex homolog (Drosophila) (PCNX), transcript variant X2, mRNA. // chr7 // 100 // 100 // 26 // 26 // 0 /// XM_013989137 // RefSeq // PREDICTED: Sus scrofa pecanex homolog (Drosophila) (PCNX), …
15247331	E4	-1.94576	1.94576	-8.92362	5.13947e-07	3.52992e-05	396987	Epididymal secretory protein E4	NM_213947	NA	15247331	15247331	chr17	+	49756549	49840821	23	NM_213947 // E4 // Epididymal secretory protein E4 // 17|17 // 396987	NM_213947 // RefSeq // Sus scrofa Epididymal secretory protein E4 (E4), mRNA. // chr17 // 94 // 74 // 16 // 17 // 0 /// XM_013985429 // RefSeq // PREDICTED: Sus scrofa WAP four-disulfide core domain protein 2 (LOC100737327), mRNA. // chr17 // 100 // 74 // 17 // 17 // 0
15216571	15216571	-1.9506	1.9506	-9.74171	1.83287e-07	1.94471e-05	NA	NA	ENSSSCT00000026890	protein_coding]	15216571	15216571	chr13	+	57160391	57166672	14	---	ENSSSCT00000026890 // ENSEMBL // 60S ribosomal protein L32 [gene_biotype:protein_coding transcript_biotype:protein_coding] // chr13 // 57 // 57 // 8 // 14 // 1
15288098	15288098	-1.95169	1.95169	-7.19897	5.7623e-06	0.000169299	NA	NA	---	NA	15288098	15288098	---	---	---	---	3	---	---
15190738	FPGS	-1.95204	1.95204	-9.08505	4.17063e-07	3.10285e-05	NA	NA	GENSCAN00000012257	protein_coding	15190738	15190738	chr1	+	282657378	282659338	26	---	GENSCAN00000012257 // ENSEMBL // cdna:genscan chromosome:Sscrofa10.2:1:302224668:302226628:1 transcript_biotype:protein_coding // chr1 // 100 // 100 // 26 // 26 // 0 /// XM_013993876 // RefSeq // PREDICTED: Sus scrofa folylpolyglutamate synthase (FPGS), mRNA. // chr1 // 69 // 69 // 18 // 26 // 1 /// ENSSSCT00000006186 // ENSEMBL // folylpolyglutamate synthase [gene_biotype:protein_coding transcri…
15240519	15240519	-1.95439	1.95439	-7.94907	1.92829e-06	8.32328e-05	NA	NA	XM_005672027	protein_coding]	15240519	15240519	chr15	-	89319439	89470049	28	---	XM_005672027 // RefSeq // PREDICTED: Sus scrofa 3-hydroxyisobutyryl-CoA hydrolase (HIBCH), mRNA. // chr15 // 100 // 100 // 28 // 28 // 1 /// ENSSSCT00000017474 // ENSEMBL // Uncharacterized protein [gene_biotype:protein_coding transcript_biotype:protein_coding] // chr15 // 36 // 36 // 10 // 28 // 1
15341503	PSAT1	-1.95492	1.95492	-6.9756	8.09447e-06	0.000214741	NA	NA	XM_013993630	NA	15341503	15341503	g335280567	+	1	1241	20	---	XM_013993630 // RefSeq // PREDICTED: Sus scrofa phosphoserine aminotransferase 1 (PSAT1), mRNA. // g335280567 // 100 // 100 // 20 // 20 // 1
15258325	KIAA1191	-1.95639	1.95639	-9.66901	2.00331e-07	1.99631e-05	100524242	KIAA1191 ortholog	NM_001252388	protein_coding]	15258325	15258325	chr2	+	70525664	70541585	21	NM_001252388 // KIAA1191 // KIAA1191 ortholog // --- // 100524242	NM_001252388 // RefSeq // Sus scrofa KIAA1191 ortholog (KIAA1191), mRNA. // chr2 // 100 // 86 // 18 // 18 // 0 /// XM_005661474 // RefSeq // PREDICTED: Sus scrofa KIAA1191 ortholog (KIAA1191), transcript variant X1, mRNA. // chr2 // 100 // 100 // 21 // 21 // 0 /// XM_005661475 // RefSeq // PREDICTED: Sus scrofa KIAA1191 ortholog (KIAA1191), transcript variant X4, mRNA. // chr2 // 100 // 71 // 15 …
15202997	NRP1	-1.96188	1.96188	-12.6391	7.66157e-09	2.96245e-06	100286859	neuropilin 1	XM_003130798	protein_coding]	15202997	15202997	chr10	-	53376046	53522137	31	XM_003130798 // NRP1 // neuropilin 1 // --- // 100286859	XM_003130798 // RefSeq // PREDICTED: Sus scrofa neuropilin 1 (NRP1), transcript variant X4, mRNA. // chr10 // 100 // 100 // 31 // 31 // 0 /// XM_005668176 // RefSeq // PREDICTED: Sus scrofa neuropilin 1 (NRP1), transcript variant X2, mRNA. // chr10 // 100 // 100 // 31 // 31 // 0 /// XM_005668177 // RefSeq // PREDICTED: Sus scrofa neuropilin 1 (NRP1), transcript variant X3, mRNA. // chr10 // 100 /…
15244629	ERCC8	-1.96197	1.96197	-13.2172	4.37958e-09	2.60862e-06	100524405	excision repair cross-complementation group 8	XM_003133989	protein_coding]	15244629	15244629	chr16	-	37767354	37833053	29	XM_003133989 // ERCC8 // excision repair cross-complementation group 8 // --- // 100524405	XM_003133989 // RefSeq // PREDICTED: Sus scrofa excision repair cross-complementation group 8 (ERCC8), transcript variant X1, mRNA. // chr16 // 100 // 93 // 27 // 27 // 0 /// XM_013982705 // RefSeq // PREDICTED: Sus scrofa excision repair cross-complementation group 8 (ERCC8), transcript variant X2, mRNA. // chr16 // 100 // 86 // 25 // 25 // 0 /// XM_013982710 // RefSeq // PREDICTED: Sus scrofa e…
15342707	VWA3B	-1.96241	1.96241	-8.71872	6.72696e-07	4.13381e-05	NA	NA	XM_013987867	protein_coding	15342707	15342707	g335285109	+	1	2947	20	---	XM_013987867 // RefSeq // PREDICTED: Sus scrofa von Willebrand factor A domain containing 3B (VWA3B), transcript variant X1, mRNA. // g335285109 // 100 // 100 // 20 // 20 // 1 /// XM_013987868 // RefSeq // PREDICTED: Sus scrofa von Willebrand factor A domain containing 3B (VWA3B), transcript variant X2, mRNA. // g335285109 // 100 // 100 // 20 // 20 // 1 /// XM_013987869 // RefSeq // PREDICTED: Su…
15236628	RAPGEF4	-1.96345	1.96345	-11.0964	3.81858e-08	7.31823e-06	100511786	Rap guanine nucleotide exchange factor (GEF) 4	XM_003133488	protein_coding]	15236628	15236628	chr15	+	73959399	74091846	29	XM_003133488 // RAPGEF4 // Rap guanine nucleotide exchange factor (GEF) 4 // --- // 100511786	XM_003133488 // RefSeq // PREDICTED: Sus scrofa Rap guanine nucleotide exchange factor (GEF) 4 (RAPGEF4), transcript variant X1, mRNA. // chr15 // 96 // 79 // 22 // 23 // 0 /// XM_005657542 // RefSeq // PREDICTED: Sus scrofa Rap guanine nucleotide exchange factor (GEF) 4 (RAPGEF4), transcript variant X6, mRNA. // chr15 // 96 // 79 // 22 // 23 // 0 /// XM_013990579 // RefSeq // PREDICTED: Sus scro…
15300245	TTLL7	-1.96411	1.96411	-8.41052	1.01724e-06	5.37948e-05	100522876	tubulin tyrosine ligase-like family member 7	XM_003482063	protein_coding	15300245	15300245	chr6	+	89447168	89602717	34	XM_003482063 // TTLL7 // tubulin tyrosine ligase-like family member 7 // --- // 100522876	XM_003482063 // RefSeq // PREDICTED: Sus scrofa tubulin tyrosine ligase-like family member 7 (TTLL7), mRNA. // chr6 // 100 // 85 // 29 // 29 // 0 /// XM_013999320 // RefSeq // PREDICTED: Sus scrofa tubulin polyglutamylase TTLL7-like (LOC106504079), transcript variant X1, mRNA. // chr6 // 100 // 50 // 17 // 17 // 0 /// XM_013999321 // RefSeq // PREDICTED: Sus scrofa tubulin polyglutamylase TTLL7-l…
15309900	PTK7	-1.96753	1.96753	-9.7373	1.84275e-07	1.94471e-05	100153873	protein tyrosine kinase 7 (inactive)	XM_005666019	protein_coding]	15309900	15309900	chr7	+	44023413	44051991	22	XM_005666019 // PTK7 // protein tyrosine kinase 7 (inactive) // 7|7 // 100153873	XM_005666019 // RefSeq // PREDICTED: Sus scrofa protein tyrosine kinase 7 (inactive) (PTK7), mRNA. // chr7 // 100 // 100 // 22 // 22 // 0 /// ENSSSCT00000001851 // ENSEMBL // protein tyrosine kinase 7 (inactive) [gene_biotype:protein_coding transcript_biotype:protein_coding] // chr7 // 100 // 100 // 22 // 22 // 0 /// GENSCAN00000019448 // ENSEMBL // cdna:genscan chromosome:Sscrofa10.2:7:43672056:…
15289035	ITPR2	-1.96896	1.96896	-7.78521	2.43466e-06	9.77921e-05	100517279	inositol 1,4,5-trisphosphate receptor, type 2	XM_013997788	protein_coding	15289035	15289035	chr5	+	45519879	45791138	31	XM_013997788 // ITPR2 // inositol 1,4,5-trisphosphate receptor, type 2 // --- // 100517279	XM_013997788 // RefSeq // PREDICTED: Sus scrofa inositol 1,4,5-trisphosphate receptor, type 2 (ITPR2), mRNA. // chr5 // 100 // 97 // 30 // 30 // 0 /// GENSCAN00000023917 // ENSEMBL // cdna:genscan chromosome:Sscrofa10.2:5:50516255:50738780:1 transcript_biotype:protein_coding // chr5 // 100 // 81 // 25 // 25 // 0 /// ENSSSCT00000000598 // ENSEMBL // Uncharacterized protein [gene_biotype:protein_co…
15310154	15310154	-1.98199	1.98199	-10.0422	1.27596e-07	1.5309e-05	NA	NA	---	NA	15310154	15310154	---	---	---	---	3	---	---
15201379	NET1	-1.98579	1.98579	-12.6561	7.53414e-09	2.96245e-06	100516825	neuroepithelial cell transforming 1	XM_003130825	protein_coding]	15201379	15201379	chr10	+	61853075	61884758	33	XM_003130825 // NET1 // neuroepithelial cell transforming 1 // --- // 100516825	XM_003130825 // RefSeq // PREDICTED: Sus scrofa neuroepithelial cell transforming 1 (NET1), transcript variant X2, mRNA. // chr10 // 100 // 82 // 27 // 27 // 0 /// XM_013980344 // RefSeq // PREDICTED: Sus scrofa neuroepithelial cell transforming 1 (NET1), transcript variant X1, mRNA. // chr10 // 100 // 100 // 33 // 33 // 0 /// ENSSSCT00000029208 // ENSEMBL // neuroepithelial cell transforming 1 […
15203179	NET1	-1.98579	1.98579	-12.6561	7.53414e-09	2.96245e-06	100516825	neuroepithelial cell transforming 1	XM_003130825	protein_coding]	15203179	15203179	chr10	-	61717021	61748702	33	XM_003130825 // NET1 // neuroepithelial cell transforming 1 // --- // 100516825	XM_003130825 // RefSeq // PREDICTED: Sus scrofa neuroepithelial cell transforming 1 (NET1), transcript variant X2, mRNA. // chr10 // 100 // 82 // 27 // 27 // 0 /// XM_013980344 // RefSeq // PREDICTED: Sus scrofa neuroepithelial cell transforming 1 (NET1), transcript variant X1, mRNA. // chr10 // 100 // 100 // 33 // 33 // 0 /// ENSSSCT00000029208 // ENSEMBL // neuroepithelial cell transforming 1 […
15200982	FAM171A1	-1.99644	1.99644	-15.2321	7.27476e-10	1.37637e-06	100525944	family with sequence similarity 171, member A1	XM_003130736	protein_coding]	15200982	15200982	chr10	+	44467669	44529760	30	XM_003130736 // FAM171A1 // family with sequence similarity 171, member A1 // --- // 100525944	XM_003130736 // RefSeq // PREDICTED: Sus scrofa family with sequence similarity 171, member A1 (FAM171A1), mRNA. // chr10 // 100 // 100 // 30 // 30 // 0 /// ENSSSCT00000012091 // ENSEMBL // family with sequence similarity 171, member A1 [gene_biotype:protein_coding transcript_biotype:protein_coding] // chr10 // 100 // 100 // 30 // 30 // 0 /// GENSCAN00000028844 // ENSEMBL // cdna:genscan chromoso…
15342671	SEPT10	-1.99866	1.99866	-11.5852	2.25179e-08	5.73872e-06	NA	NA	XM_005662296	protein_coding]	15342671	15342671	g335284943	+	1	1111	25	---	XM_005662296 // RefSeq // PREDICTED: Sus scrofa septin 10 (SEPT10), partial mRNA. // g335284943 // 68 // 68 // 17 // 25 // 1 /// ENSSSCT00000029735 // ENSEMBL // septin 10 [gene_biotype:protein_coding transcript_biotype:protein_coding] // g335284943 // 68 // 68 // 17 // 25 // 1 /// GENSCAN00000038866 // ENSEMBL // cdna:genscan chromosome:Sscrofa10.2:3:47751698:47847282:1 transcript_biotype:protei…
15242457	MTMR12	-1.99967	1.99967	-10.7132	5.85508e-08	9.22382e-06	NA	NA	XM_013984725	protein_coding	15242457	15242457	chr16	+	16214327	16219323	24	---	XM_013984725 // RefSeq // PREDICTED: Sus scrofa myotubularin related protein 12 (MTMR12), mRNA. // chr16 // 33 // 33 // 8 // 24 // 1 /// GENSCAN00000011026 // ENSEMBL // cdna:genscan chromosome:Sscrofa10.2:16:19475437:19623499:-1 transcript_biotype:protein_coding // chr16 // 33 // 33 // 8 // 24 // 1
15201171	NEBL	-2.00538	2.00538	-14.4637	1.40516e-09	1.459e-06	100522395	nebulette	XM_003130787	protein_coding]	15201171	15201171	chr10	+	51344182	51448467	26	XM_003130787 // NEBL // nebulette // --- // 100522395	XM_003130787 // RefSeq // PREDICTED: Sus scrofa nebulette (NEBL), transcript variant X8, mRNA. // chr10 // 100 // 100 // 26 // 26 // 0 /// XM_003357763 // RefSeq // PREDICTED: Sus scrofa nebulette (NEBL), transcript variant X7, mRNA. // chr10 // 100 // 12 // 3 // 3 // 0 /// XM_005658408 // RefSeq // PREDICTED: Sus scrofa nebulette-like (LOC100624772), mRNA. // chr10 // 100 // 27 // 7 // 7 // 0 //…
15329510	PRKRIR	-2.01247	2.01247	-10.9214	4.63492e-08	8.22474e-06	100523267	protein-kinase, interferon-inducible double stranded RNA dependent inhibitor, repressor of (P58 repressor)	XM_005667139	protein_coding]	15329510	15329510	chr9	-	10333702	10345088	25	XM_005667139 // PRKRIR // protein-kinase, interferon-inducible double stranded RNA dependent inhibitor, repressor of (P58 repressor) // --- // 100523267	XM_005667139 // RefSeq // PREDICTED: Sus scrofa protein-kinase, interferon-inducible double stranded RNA dependent inhibitor, repressor of (P58 repressor) (PRKRIR), mRNA. // chr9 // 100 // 72 // 18 // 18 // 0 /// ENSSSCT00000016218 // ENSEMBL // protein-kinase, interferon-inducible double stranded RNA dependent inhibitor, repressor of (P58 repressor) [gene_biotype:protein_coding transcript_biotyp…
15235226	SUB1	-2.01721	2.01721	-12.779	6.67832e-09	2.96245e-06	100512195	SUB1 homolog (S. cerevisiae)	XM_005671620	protein_coding]	15235226	15235226	chr15	+	15948052	15948435	16	XM_005671620 // SUB1 // SUB1 homolog (S. cerevisiae) // --- // 100512195	XM_005671620 // RefSeq // PREDICTED: Sus scrofa SUB1 homolog (S. cerevisiae) (SUB1), mRNA. // chr15 // 100 // 100 // 16 // 16 // 0 /// ENSSSCT00000023763 // ENSEMBL // SUB1 homolog (S. cerevisiae) [gene_biotype:protein_coding transcript_biotype:protein_coding] // chr15 // 100 // 100 // 16 // 16 // 0 /// GENSCAN00000022018 // ENSEMBL // cdna:genscan chromosome:Sscrofa10.2:15:20055403:20055786:1 tr…
15323397	SCARB2	-2.01777	2.01777	-8.44842	9.66253e-07	5.24619e-05	414407	scavenger receptor class B, member 2	NM_001244155	protein_coding]	15323397	15323397	chr8	-	61266681	61335669	35	NM_001244155 // SCARB2 // scavenger receptor class B, member 2 // --- // 414407	NM_001244155 // RefSeq // Sus scrofa scavenger receptor class B, member 2 (SCARB2), mRNA. // chr8 // 100 // 100 // 35 // 35 // 0 /// XM_005666776 // RefSeq // PREDICTED: Sus scrofa scavenger receptor class B, member 2 (SCARB2), transcript variant X1, mRNA. // chr8 // 100 // 100 // 35 // 35 // 0 /// ENSSSCT00000009835 // ENSEMBL // Sus scrofa scavenger receptor class B, member 2 (SCARB2), mRNA. [g…
15232311	FAM13C	-2.01796	2.01796	-7.87093	2.15421e-06	8.9284e-05	100525364	family with sequence similarity 13, member C	XM_003133039	protein_coding]	15232311	15232311	chr14	-	65037435	65167458	25	XM_003133039 // FAM13C // family with sequence similarity 13, member C // --- // 100525364	XM_003133039 // RefSeq // PREDICTED: Sus scrofa family with sequence similarity 13, member C (FAM13C), transcript variant X1, mRNA. // chr14 // 100 // 96 // 24 // 24 // 0 /// XM_005671007 // RefSeq // PREDICTED: Sus scrofa family with sequence similarity 13, member C (FAM13C), transcript variant X2, mRNA. // chr14 // 100 // 96 // 24 // 24 // 0 /// XM_005671010 // RefSeq // PREDICTED: Sus scrofa f…
15287567	15287567	-2.01813	2.01813	-6.8718	9.50045e-06	0.000238567	NA	NA	---	NA	15287567	15287567	---	---	---	---	2	---	---
15238598	LYOD6B	-2.02478	2.02478	-8.22255	1.31603e-06	6.43121e-05	NA	NA	XM_013983923	protein_coding]	15238598	15238598	chr15	-	7864184	7864339	21	---	XM_013983923 // RefSeq // PREDICTED: Sus scrofa LY6/PLAUR domain containing 6B (LYPD6B), mRNA. // chr15 // 95 // 95 // 20 // 21 // 1 /// ENSSSCT00000017076 // ENSEMBL // LY6/PLAUR domain containing 6B [gene_biotype:protein_coding transcript_biotype:protein_coding] // chr15 // 95 // 95 // 20 // 21 // 1 /// GENSCAN00000013150 // ENSEMBL // cdna:genscan chromosome:Sscrofa10.2:15:2443675:2470681:-1 t…
15344945	TBC1D14	-2.0267	2.0267	-9.742	1.83223e-07	1.94471e-05	NA	NA	XM_003356849	protein_coding]	15344945	15344945	g335293189	+	1	1675	25	---	XM_003356849 // RefSeq // PREDICTED: Sus scrofa TBC1 domain family, member 14 (TBC1D14), transcript variant X5, mRNA. // g335293189 // 100 // 100 // 25 // 25 // 1 /// XM_005656491 // RefSeq // PREDICTED: Sus scrofa TBC1 domain family, member 14 (TBC1D14), transcript variant X1, mRNA. // g335293189 // 100 // 100 // 25 // 25 // 1 /// XM_005656492 // RefSeq // PREDICTED: Sus scrofa TBC1 domain famil…
15214971	CTNNB1	-2.03664	2.03664	-8.09707	1.56643e-06	7.24427e-05	397657	catenin (cadherin-associated protein), beta 1, 88kDa	NM_214367	protein_coding]	15214971	15214971	chr13	+	20905977	20950024	26	NM_214367 // CTNNB1 // catenin (cadherin-associated protein), beta 1, 88kDa // --- // 397657	NM_214367 // RefSeq // Sus scrofa catenin (cadherin-associated protein), beta 1, 88kDa (CTNNB1), mRNA. // chr13 // 96 // 100 // 25 // 26 // 0 /// XM_005669377 // RefSeq // PREDICTED: Sus scrofa catenin (cadherin-associated protein), beta 1, 88kDa (CTNNB1), transcript variant X2, mRNA. // chr13 // 100 // 96 // 25 // 25 // 0 /// XM_013981492 // RefSeq // PREDICTED: Sus scrofa catenin (cadherin-asso…
15237656	ATIC	-2.04126	2.04126	-7.60426	3.16176e-06	0.000113427	100170854	5-aminoimidazole-4-carboxamide ribonucleotide formyltransferase/IMP cyclohydrolase	NM_001130736	protein_coding]	15237656	15237656	chr15	+	110700540	110931082	32	NM_001130736 // ATIC // 5-aminoimidazole-4-carboxamide ribonucleotide formyltransferase/IMP cyclohydrolase // --- // 100170854	NM_001130736 // RefSeq // Sus scrofa 5-aminoimidazole-4-carboxamide ribonucleotide formyltransferase/IMP cyclohydrolase (ATIC), mRNA. // chr15 // 100 // 97 // 31 // 31 // 0 /// ENSSSCT00000017609 // ENSEMBL // Sus scrofa 5-aminoimidazole-4-carboxamide ribonucleotide formyltransferase/IMP cyclohydrolase (ATIC), mRNA. [gene_biotype:protein_coding transcript_biotype:protein_coding] // chr15 // 100 /…
15226663	UNC5B	-2.04525	2.04525	-8.37201	1.072e-06	5.5707e-05	733600	unc-5 netrin receptor B	NM_001044549	protein_coding]	15226663	15226663	chr14	+	77302358	77387225	26	NM_001044549 // UNC5B // unc-5 netrin receptor B // --- // 733600	NM_001044549 // RefSeq // Sus scrofa unc-5 netrin receptor B (UNC5B), mRNA. // chr14 // 100 // 96 // 25 // 25 // 0 /// XM_005671044 // RefSeq // PREDICTED: Sus scrofa unc-5 netrin receptor B (UNC5B), transcript variant X1, mRNA. // chr14 // 100 // 100 // 26 // 26 // 0 /// ENSSSCT00000011248 // ENSEMBL // unc-5 netrin receptor B [gene_biotype:protein_coding transcript_biotype:protein_coding] // ch…
15313882	BPHL	-2.05125	2.05125	-9.59608	2.19132e-07	2.07502e-05	100154272	biphenyl hydrolase-like (serine hydrolase)	NM_001243485	protein_coding]	15313882	15313882	chr7	-	2850366	2877481	22	NM_001243485 // BPHL // biphenyl hydrolase-like (serine hydrolase) // 7|7 // 100154272	NM_001243485 // RefSeq // Sus scrofa biphenyl hydrolase-like (serine hydrolase) (BPHL), mRNA. // chr7 // 94 // 73 // 15 // 16 // 0 /// ENSSSCT00000001100 // ENSEMBL // biphenyl hydrolase-like (serine hydrolase) [gene_biotype:protein_coding transcript_biotype:protein_coding] // chr7 // 100 // 64 // 14 // 14 // 0 /// GENSCAN00000051516 // ENSEMBL // cdna:genscan chromosome:Sscrofa10.2:7:1947262:197…
15252319	COPG2	-2.05129	2.05129	-8.43423	9.85013e-07	5.26634e-05	NA	NA	NM_001246238	protein_coding]	15252319	15252319	chr18	-	16419268	16458562	20	---	NM_001246238 // RefSeq // Sus scrofa coatomer protein complex, subunit gamma 2 (COPG2), mRNA. // chr18 // 85 // 85 // 17 // 20 // 1 /// XM_013985617 // RefSeq // PREDICTED: Sus scrofa coatomer protein complex, subunit gamma 2 (COPG2), transcript variant X1, mRNA. // chr18 // 100 // 100 // 20 // 20 // 1 /// ENSSSCT00000018023 // ENSEMBL // Sus scrofa coatomer protein complex, subunit gamma 2 (COPG…
15288102	15288102	-2.05284	2.05284	-7.64864	2.96437e-06	0.00010976	NA	NA	---	NA	15288102	15288102	---	---	---	---	3	---	---
15351021	PPARGC1A	-2.05423	2.05423	-9.53806	2.35431e-07	2.16091e-05	NA	NA	NM_213963	protein_coding]	15351021	15351021	g47522755	+	1	2769	25	---	NM_213963 // RefSeq // Sus scrofa peroxisome proliferator-activated receptor gamma, coactivator 1 alpha (PPARGC1A), mRNA. // g47522755 // 92 // 92 // 23 // 25 // 1 /// ENSSSCT00000029467 // ENSEMBL // Sus scrofa peroxisome proliferator activated receptor gamma, coactivator 1 alpha (PPARGC-1), mRNA. [gene_biotype:protein_coding transcript_biotype:protein_coding] // g47522755 // 80 // 80 // 20 // 2…
15188184	C1H14orf166	-2.05583	2.05583	-9.63245	2.09533e-07	2.02402e-05	100154555	chromosome 1 open reading frame, human C14orf166	NM_001243494	protein_coding]	15188184	15188184	chr1	+	189940772	189958405	31	NM_001243494 // C1H14orf166 // chromosome 1 open reading frame, human C14orf166 // 1|1 // 100154555	NM_001243494 // RefSeq // Sus scrofa chromosome 1 open reading frame, human C14orf166 (C1H14orf166), mRNA. // chr1 // 100 // 100 // 31 // 31 // 0 /// ENSSSCT00000005545 // ENSEMBL // chromosome 14 open reading frame 166 [gene_biotype:protein_coding transcript_biotype:protein_coding] // chr1 // 100 // 100 // 31 // 31 // 0 /// GENSCAN00000021425 // ENSEMBL // cdna:genscan chromosome:Sscrofa10.2:1:2…
15274280	EMP2	-2.05627	2.05627	-8.56188	8.29172e-07	4.69567e-05	NA	NA	XM_003481045	protein_coding]	15274280	15274280	chr3	-	28793550	28793744	23	---	XM_003481045 // RefSeq // PREDICTED: Sus scrofa epithelial membrane protein 2 (EMP2), transcript variant X2, mRNA. // chr3 // 91 // 91 // 21 // 23 // 1 /// ENSSSCT00000008660 // ENSEMBL // epithelial membrane protein 2 [gene_biotype:protein_coding transcript_biotype:protein_coding] // chr3 // 91 // 91 // 21 // 23 // 1 /// GENSCAN00000036811 // ENSEMBL // cdna:genscan chromosome:Sscrofa10.2:3:3328…
15263008	WEE1	-2.05895	2.05895	-7.66571	2.89193e-06	0.000107911	100521487	WEE1 G2 checkpoint kinase	XM_003122982	protein_coding]	15263008	15263008	chr2	-	45944211	45957198	31	XM_003122982 // WEE1 // WEE1 G2 checkpoint kinase // --- // 100521487	XM_003122982 // RefSeq // PREDICTED: Sus scrofa WEE1 G2 checkpoint kinase (WEE1), transcript variant X1, mRNA. // chr2 // 100 // 100 // 31 // 31 // 0 /// XM_013994575 // RefSeq // PREDICTED: Sus scrofa WEE1 G2 checkpoint kinase (WEE1), transcript variant X2, mRNA. // chr2 // 100 // 90 // 28 // 28 // 0 /// XM_013994576 // RefSeq // PREDICTED: Sus scrofa WEE1 G2 checkpoint kinase (WEE1), transcript…
15198948	SCAI	-2.05955	2.05955	-9.12721	3.95093e-07	3.0286e-05	100515704	suppressor of cancer cell invasion	XM_003122166	protein_coding]	15198948	15198948	chr1	-	280566436	280630711	27	XM_003122166 // SCAI // suppressor of cancer cell invasion // --- // 100515704	XM_003122166 // RefSeq // PREDICTED: Sus scrofa suppressor of cancer cell invasion (SCAI), transcript variant X1, mRNA. // chr1 // 100 // 100 // 27 // 27 // 0 /// XR_001302818 // RefSeq // PREDICTED: Sus scrofa suppressor of cancer cell invasion (SCAI), transcript variant X2, misc_RNA. // chr1 // 100 // 85 // 23 // 23 // 0 /// ENSSSCT00000006156 // ENSEMBL // suppressor of cancer cell invasion [g…
15310157	15310157	-2.05957	2.05957	-12.3308	1.04174e-08	3.56512e-06	NA	NA	---	NA	15310157	15310157	---	---	---	---	3	---	---
15287568	15287568	-2.06192	2.06192	-6.80241	1.05825e-05	0.0002579	NA	NA	---	NA	15287568	15287568	---	---	---	---	1	---	---
15322993	NAF1	-2.06549	2.06549	-11.2195	3.3369e-08	6.77447e-06	100518673	nuclear assembly factor 1 ribonucleoprotein	XM_003129014	protein_coding]	15322993	15322993	chr8	-	44893133	44933469	26	XM_003129014 // NAF1 // nuclear assembly factor 1 ribonucleoprotein // --- // 100518673	XM_003129014 // RefSeq // PREDICTED: Sus scrofa nuclear assembly factor 1 ribonucleoprotein (NAF1), mRNA. // chr8 // 100 // 100 // 26 // 26 // 0 /// ENSSSCT00000009730 // ENSEMBL // nuclear assembly factor 1 ribonucleoprotein [gene_biotype:protein_coding transcript_biotype:protein_coding] // chr8 // 100 // 100 // 26 // 26 // 0 /// GENSCAN00000013206 // ENSEMBL // cdna:genscan chromosome:Sscrofa10…
15202160	MIR181B-1	-2.07141	2.07141	-8.17945	1.39688e-06	6.74227e-05	100498784	microRNA mir-181b-1	NR_038534	miRNA]	15202160	15202160	chr10	-	22839186	22839295	20	NR_038534 // MIR181B-1 // microRNA mir-181b-1 // --- // 100498784	NR_038534 // RefSeq // Sus scrofa microRNA mir-181b-1 (MIR181B-1), microRNA. // chr10 // 50 // 90 // 9 // 18 // 0 /// ENSSSCT00000020961 // ENSEMBL // ssc-mir-181b-1 [gene_biotype:miRNA transcript_biotype:miRNA] // chr10 // 50 // 90 // 9 // 18 // 0 /// ssc-mir-181b-1 // miRBase Micro RNA Database // MI0013107 Sus scrofa miR-181b-1 stem-loop // chr10 // 50 // 90 // 9 // 18 // 0
15334531	NGFRAP1	-2.07259	2.07259	-7.1061	6.63156e-06	0.000185808	100513514	nerve growth factor receptor (TNFRSF16) associated protein 1	NM_001244827	protein_coding]	15334531	15334531	chrX	+	81970696	81971031	20	NM_001244827 // NGFRAP1 // nerve growth factor receptor (TNFRSF16) associated protein 1 // --- // 100513514	NM_001244827 // RefSeq // Sus scrofa nerve growth factor receptor (TNFRSF16) associated protein 1 (NGFRAP1), transcript variant 2, mRNA. // chrX // 100 // 100 // 20 // 20 // 0 /// NM_001244828 // RefSeq // Sus scrofa nerve growth factor receptor (TNFRSF16) associated protein 1 (NGFRAP1), transcript variant 1, mRNA. // chrX // 79 // 95 // 15 // 19 // 0 /// ENSSSCT00000013697 // ENSEMBL // Sus scro…
15302593	ZNF567	-2.08301	2.08301	-8.84377	5.70482e-07	3.75452e-05	NA	NA	ENSSSCT00000003245	protein_coding]	15302593	15302593	chr6	-	30824870	30852510	13	---	ENSSSCT00000003245 // ENSEMBL // zinc finger protein 567 [gene_biotype:protein_coding transcript_biotype:protein_coding] // chr6 // 100 // 62 // 8 // 8 // 0 /// GENSCAN00000014378 // ENSEMBL // cdna:genscan chromosome:Sscrofa10.2:6:41157019:41180667:-1 transcript_biotype:protein_coding // chr6 // 100 // 38 // 5 // 5 // 0 /// XM_013998427 // RefSeq // PREDICTED: Sus scrofa zinc finger protein 567 …
15291444	PICK1	-2.08527	2.08527	-11.4493	2.60302e-08	6.12712e-06	100158107	protein interacting with PRKCA 1	XM_003355339	protein_coding]	15291444	15291444	chr5	-	6364735	6381115	21	XM_003355339 // PICK1 // protein interacting with PRKCA 1 // 5|5 // 100158107	XM_003355339 // RefSeq // PREDICTED: Sus scrofa protein interacting with PRKCA 1 (PICK1), transcript variant X1, mRNA. // chr5 // 100 // 100 // 21 // 21 // 0 /// XM_003355340 // RefSeq // PREDICTED: Sus scrofa protein interacting with PRKCA 1 (PICK1), transcript variant X3, mRNA. // chr5 // 100 // 90 // 19 // 19 // 0 /// XM_005663785 // RefSeq // PREDICTED: Sus scrofa protein interacting with PRK…
15248984	NOL4L	-2.08583	2.08583	-9.70181	1.92441e-07	1.97859e-05	100511968	nucleolar protein 4-like	XM_005672838	protein_coding	15248984	15248984	chr17	-	38087874	38096306	23	XM_005672838 // NOL4L // nucleolar protein 4-like // --- // 100511968	XM_005672838 // RefSeq // PREDICTED: Sus scrofa nucleolar protein 4-like (NOL4L), transcript variant X1, mRNA. // chr17 // 100 // 100 // 23 // 23 // 0 /// XM_013985246 // RefSeq // PREDICTED: Sus scrofa nucleolar protein 4-like (NOL4L), transcript variant X2, mRNA. // chr17 // 100 // 100 // 23 // 23 // 0 /// XM_013985247 // RefSeq // PREDICTED: Sus scrofa nucleolar protein 4-like (NOL4L), transcr…
15299335	AHDC1	-2.08766	2.08766	-10.1734	1.0923e-07	1.3845e-05	100512968	AT hook, DNA binding motif, containing 1	XM_005656083	protein_coding]	15299335	15299335	chr6	+	58451122	58455933	22	XM_005656083 // AHDC1 // AT hook, DNA binding motif, containing 1 // --- // 100512968	XM_005656083 // RefSeq // PREDICTED: Sus scrofa AT hook, DNA binding motif, containing 1 (AHDC1), mRNA. // chr6 // 100 // 100 // 22 // 22 // 0 /// ENSSSCT00000003974 // ENSEMBL // AT hook, DNA binding motif, containing 1 [gene_biotype:protein_coding transcript_biotype:protein_coding] // chr6 // 100 // 100 // 22 // 22 // 0 /// GENSCAN00000011655 // ENSEMBL // cdna:genscan chromosome:Sscrofa10.2:6:…
15183680	15183680	-2.09687	2.09687	-7.70713	2.72394e-06	0.000103743	NA	NA	ENSSSCT00000004572	protein_coding]	15183680	15183680	chr1	+	23489599	23489727	23	---	ENSSSCT00000004572 // ENSEMBL // Uncharacterized protein [gene_biotype:protein_coding transcript_biotype:protein_coding] // chr1 // 100 // 100 // 23 // 23 // 0
15345159	15345159	-2.10013	2.10013	-9.5528	2.31172e-07	2.1465e-05	NA	NA	XM_005666809	protein_coding]	15345159	15345159	g335293738	+	1	917	25	---	XM_005666809 // RefSeq // PREDICTED: Sus scrofa transmembrane protein 131-like (LOC100517664), transcript variant X2, mRNA. // g335293738 // 88 // 88 // 22 // 25 // 1 /// XM_013978825 // RefSeq // PREDICTED: Sus scrofa transmembrane protein 131-like (LOC100517664), transcript variant X1, mRNA. // g335293738 // 88 // 88 // 22 // 25 // 1 /// XM_013998046 // RefSeq // PREDICTED: Sus scrofa transmemb…
15205176	AKAP11	-2.10064	2.10064	-10.3844	8.53406e-08	1.19635e-05	100736642	A kinase (PRKA) anchor protein 11	XM_013989776	protein_coding]	15205176	15205176	chr11	-	23674669	23693304	24	XM_013989776 // AKAP11 // A kinase (PRKA) anchor protein 11 // --- // 100736642	XM_013989776 // RefSeq // PREDICTED: Sus scrofa A kinase (PRKA) anchor protein 11 (AKAP11), transcript variant X1, mRNA. // chr11 // 100 // 100 // 24 // 24 // 0 /// XM_013989777 // RefSeq // PREDICTED: Sus scrofa A kinase (PRKA) anchor protein 11 (AKAP11), transcript variant X2, mRNA. // chr11 // 100 // 83 // 20 // 20 // 0 /// ENSSSCT00000010337 // ENSEMBL // A kinase (PRKA) anchor protein 11 [ge…
15248389	KIF16B	-2.10594	2.10594	-9.30623	3.14643e-07	2.57472e-05	100154597	kinesin family member 16B	XM_013985094	protein_coding	15248389	15248389	chr17	-	25364030	25629924	23	XM_013985094 // KIF16B // kinesin family member 16B // 17|17 // 100154597	XM_013985094 // RefSeq // PREDICTED: Sus scrofa kinesin family member 16B (KIF16B), mRNA. // chr17 // 94 // 78 // 17 // 18 // 0 /// XM_013991623 // RefSeq // PREDICTED: Sus scrofa kinesin-like protein KIF16B (LOC100623438), transcript variant X1, mRNA. // chr17 // 89 // 39 // 8 // 9 // 0 /// XM_013991624 // RefSeq // PREDICTED: Sus scrofa kinesin-like protein KIF16B (LOC100623438), transcript var…
15342743	RAB11FIP5	-2.10813	2.10813	-8.53472	8.59981e-07	4.82476e-05	NA	NA	XM_003354775	protein_coding]	15342743	15342743	g335285298	+	1	3957	25	---	XM_003354775 // RefSeq // PREDICTED: Sus scrofa RAB11 family interacting protein 5 (class I) (RAB11FIP5), transcript variant X5, mRNA. // g335285298 // 100 // 100 // 25 // 25 // 1 /// XM_005662467 // RefSeq // PREDICTED: Sus scrofa RAB11 family interacting protein 5 (class I) (RAB11FIP5), transcript variant X3, mRNA. // g335285298 // 100 // 100 // 25 // 25 // 1 /// XM_013996029 // RefSeq // PREDI…
15181965	15181965	-2.11287	2.11287	-8.01996	1.74501e-06	7.81858e-05	NA	NA	---	NA	15181965	15181965	---	---	---	---	3	---	---
15277753	FAM135B	-2.11814	2.11814	-7.82115	2.31265e-06	9.43812e-05	100155271	family with sequence similarity 135, member B	XM_013996451	protein_coding]	15277753	15277753	chr4	+	3269610	3358600	40	XM_013996451 // FAM135B // family with sequence similarity 135, member B // 4|4 // 100155271	XM_013996451 // RefSeq // PREDICTED: Sus scrofa family with sequence similarity 135, member B (FAM135B), mRNA. // chr4 // 100 // 80 // 32 // 32 // 0 /// ENSSSCT00000006522 // ENSEMBL // family with sequence similarity 135, member B [gene_biotype:protein_coding transcript_biotype:protein_coding] // chr4 // 100 // 90 // 36 // 36 // 0 /// ENSSSCT00000034533 // ENSEMBL // family with sequence similar…
15190208	ZNF618	-2.11842	2.11842	-11.7511	1.89036e-08	4.99553e-06	100157179	zinc finger protein 618	XM_005660359	protein_coding]	15190208	15190208	chr1	+	267517250	267714003	22	XM_005660359 // ZNF618 // zinc finger protein 618 // 1|1 // 100157179	XM_005660359 // RefSeq // PREDICTED: Sus scrofa zinc finger protein 618 (ZNF618), transcript variant X1, mRNA. // chr1 // 100 // 86 // 19 // 19 // 0 /// XM_005660360 // RefSeq // PREDICTED: Sus scrofa zinc finger protein 618 (ZNF618), transcript variant X2, mRNA. // chr1 // 100 // 86 // 19 // 19 // 0 /// XM_005660361 // RefSeq // PREDICTED: Sus scrofa zinc finger protein 618 (ZNF618), transcript …
15349217	NICN1	-2.1205	2.1205	-7.74785	2.5688e-06	0.000100717	NA	NA	XM_013986646	protein_coding]	15349217	15349217	g335307260	+	1	1094	25	---	XM_013986646 // RefSeq // PREDICTED: Sus scrofa nicolin 1 (NICN1), mRNA. // g335307260 // 88 // 88 // 22 // 25 // 1 /// ENSSSCT00000029432 // ENSEMBL // nicolin 1 [gene_biotype:protein_coding transcript_biotype:protein_coding] // g335307260 // 100 // 100 // 25 // 25 // 1 /// GENSCAN00000011282 // ENSEMBL // cdna:genscan scaffold:Sscrofa10.2:JH118489.1:29235:55149:-1 transcript_biotype:protein_cod…
15310155	15310155	-2.12434	2.12434	-12.8716	6.10272e-09	2.87023e-06	NA	NA	---	NA	15310155	15310155	---	---	---	---	3	---	---
15310162	15310162	-2.12478	2.12478	-12.8703	6.11045e-09	2.87023e-06	NA	NA	---	NA	15310162	15310162	---	---	---	---	3	---	---
15208014	15208014	-2.12686	2.12686	-7.68884	2.7968e-06	0.000105678	NA	NA	---	NA	15208014	15208014	---	---	---	---	2	---	---
15244855	RANBP17	-2.13296	2.13296	-7.73962	2.59936e-06	0.000101182	100526145	RAN binding protein 17	XM_013990661	protein_coding]	15244855	15244855	chr16	-	49915586	50378853	22	XM_013990661 // RANBP17 // RAN binding protein 17 // --- // 100526145	XM_013990661 // RefSeq // PREDICTED: Sus scrofa RAN binding protein 17 (RANBP17), mRNA. // chr16 // 100 // 77 // 17 // 17 // 0 /// ENSSSCT00000018512 // ENSEMBL // RAN binding protein 17 [gene_biotype:protein_coding transcript_biotype:protein_coding] // chr16 // 100 // 77 // 17 // 17 // 0 /// GENSCAN00000048790 // ENSEMBL // cdna:genscan chromosome:Sscrofa10.2:16:57033878:57495797:-1 transcript_b…
15349723	KIF16B	-2.14358	2.14358	-8.89669	5.32318e-07	3.62279e-05	NA	NA	XM_013985094	protein_coding	15349723	15349723	g335308532	+	1	1773	25	---	XM_013985094 // RefSeq // PREDICTED: Sus scrofa kinesin family member 16B (KIF16B), mRNA. // g335308532 // 44 // 44 // 11 // 25 // 1 /// XM_013991623 // RefSeq // PREDICTED: Sus scrofa kinesin-like protein KIF16B (LOC100623438), transcript variant X1, mRNA. // g335308532 // 44 // 44 // 11 // 25 // 1 /// XM_013991624 // RefSeq // PREDICTED: Sus scrofa kinesin-like protein KIF16B (LOC100623438), tr…
15210755	SOX9	-2.14854	2.14854	-6.89616	9.1488e-06	0.00023253	396840	SRY (sex determining region Y)-box 9	NM_213843	protein_coding]	15210755	15210755	chr12	-	6867870	6871241	20	NM_213843 // SOX9 // SRY (sex determining region Y)-box 9 // 12|12p13-p11 // 396840	NM_213843 // RefSeq // Sus scrofa SRY (sex determining region Y)-box 9 (SOX9), mRNA. // chr12 // 85 // 100 // 17 // 20 // 0 /// ENSSSCT00000018780 // ENSEMBL // Sus scrofa SRY (sex determining region Y)-box 9 (SOX9), mRNA. [gene_biotype:protein_coding transcript_biotype:protein_coding] // chr12 // 100 // 100 // 20 // 20 // 0 /// AF029696 // GenBank // Sus scrofa SOX-9 protein mRNA, complete cds. …
15246581	DNMT3B	-2.14885	2.14885	-11.7414	1.9096e-08	4.99553e-06	100302109	DNA (cytosine-5-)-methyltransferase 3 beta	XM_005672840	protein_coding]	15246581	15246581	chr17	+	38365920	38389646	36	XM_005672840 // DNMT3B // DNA (cytosine-5-)-methyltransferase 3 beta // --- // 100302109	XM_005672840 // RefSeq // PREDICTED: Sus scrofa DNA (cytosine-5-)-methyltransferase 3 beta (DNMT3B), transcript variant X3, mRNA. // chr17 // 100 // 100 // 36 // 36 // 0 /// XM_013985274 // RefSeq // PREDICTED: Sus scrofa DNA (cytosine-5-)-methyltransferase 3 beta (DNMT3B), transcript variant X1, mRNA. // chr17 // 100 // 100 // 36 // 36 // 0 /// XM_013985275 // RefSeq // PREDICTED: Sus scrofa DNA…
15260903	CNIH2	-2.15303	2.15303	-7.05635	7.15323e-06	0.000195843	100521359	cornichon family AMPA receptor auxiliary protein 2	XM_003353763	protein_coding]	15260903	15260903	chr2	-	4479842	4485547	20	XM_003353763 // CNIH2 // cornichon family AMPA receptor auxiliary protein 2 // --- // 100521359	XM_003353763 // RefSeq // PREDICTED: Sus scrofa cornichon family AMPA receptor auxiliary protein 2 (CNIH2), transcript variant X1, mRNA. // chr2 // 100 // 100 // 20 // 20 // 0 /// XM_003353764 // RefSeq // PREDICTED: Sus scrofa cornichon family AMPA receptor auxiliary protein 2 (CNIH2), transcript variant X2, mRNA. // chr2 // 100 // 80 // 16 // 16 // 0 /// ENSSSCT00000014159 // ENSEMBL // cornich…
[truncated: 148 more rows]
